# Supplementary material for: NF‐YB1‐YC12‐bHLH144 complex directly activates Wx to regulate grain quality in rice (Oryza sativa L.)
Source: Plant Biotechnol J. 2019 Jan 4;17(7):1222–35. doi: 10.1111/pbi.13048 (PMC6576074; doi:10.1111/pbi.13048)
Supplement: Supplementary file 3 — Table S3 Sequences of primers used in this study. [file PBI-17-1222-s004.xlsx]

## Sheet: Sheet1
Table S3. Sequences of primers used in this study.
Name	Primer sequence (5' to 3')	Usage	Enzyme site
OXNFYB1F	GGGGTACCATGGCAGGGAACAAAAAGCGTGGTGG	Over-expression construction and in situ Hybridization
OXNFYB1R	CGGGATCCTCACATATTTTTTCCATAGCCATATC
crbHLH144	ATACACCCCATGTCTCAAGAAGG	CRISPR/Cas9 gDNA sequence
crNF-YB1	ATACACCCCATGTCTCAAGAAGG
crNF-YC12	GCCGATCCCGGAAAAGGACGGGG.
HLH.HISF	CGGGATCCATGTCTCAAGAAGGAGCCGACCTCTC	Recombinant protein construction
HLH.HISR2	AAGGAAAAAAGCGGCCGCTCACTTATCGTCGTCATCCTTGTAATCTTCGGCGAGCCTGAC
HIS-NFYB1-F	CGGGATCCATGGCAGGGAACAAAAAGCGTGGTGG
HIS-NFYB1-R	AAGGAAAAAAGCGGCCGCTCACATATTTTTTCCATAGCCATATC
GST-NFYC12-F	CGGGATCCATGCCGATCCCGGAAAAGGACGGGGT
GST-NFYC12-R	TCACTCAGGAAGATCTTTGTCAGGAATCACTCAGGAAGATCTTTGTCAGGAA
NFYB1RFPf	AGCCCAGATCACTAGTATGGCAGGGAACAAAAAGCG5	Subcellular localization construct
NFYB1RFPr	TGCTCACCATGGATCCCATATTTTTTCCATAGCCAT
WxY1HF	GGGGTACCTCGCTGCTGGTCCCGCACGTCGCCAC	Yeast 1 hybrid
WxY1HR	TCCCCCGGGGAGAGAGGGGGTGGTGGTGTGGGTGGCTAT
NFYB1Y1HF	GGAATTCATGGCAGGGAACAAAAAGCGTGGTGG
NFYB1Y1HR	CCGCTCGAGTCACATATTTTTTCCATAGCCATATC
NFYC12Y1HF	GGAATTCATGCCGATCCCGGAAAAGGACGGGGT
NFYC12Y1HR	CCGCTCGAGTCACTCAGGAAGATCTTTGTCAGGAA
HLHY1HF	GGAATTCATGTCTCAAGAAGGAGCCGACCTCTC
HLHY1HF	CCGCTCGAGTCATTCGGCGAGCCTGACCATCAACT
qRTNFYB1F	CCGGTGGACCGACATTCACT	qRT-PCR
qRTNFYB1R	CCGCCTATGGCTGGTGATGA
qRTHLH F	AACATGGCCGTCAAGAGAGA
qRTHLH R	CAAATATGCAACGCGTGCTC
qRTNFYC12F	TGCGCCAACTCACACAATCG
qRTNFYC12R	TGGCGCTTCCAAGCAGAAAC
AGPL1f	GGAAGACGGATGATCGAGAAAG
AGPL1r	CACATGAGATGCACCAACGA
AGPL2f	AAGAGGTGCTTTGGTGATG
AGPL2r	GTCCGAAGATGAGGAGTGT
AGPL3f	AAGCCAGCCATGACCATTTG
AGPL3r	CACACGGTAGATTCACGAGACAA
AGPS1f	GTGCCACTTAAAGGCACCATT
AGPS1r	CCCACATTTCAGACACGGTTT
AGPS2af	ACTCCAAGAGCTCGCAGACC
AGPS2ar	GCCTGTAGTTGGCACCCAGA
AGPS2bf	AACAATCGAAGCGCGAGAAA
AGPS2br	GCCTGTAGTTGGCACCCAGA
BEIf	TGGCCATGGAAGAGTTGGC
BEIr	CAGAAGCAACTGCTCCACC
BEIIbf	ATGCTAGAGTTTGACCGC
BEIIbr	AGTGTGATGGATCCTGCC
bZIP58f	GACCTGGAGGAGCAGGTATC
bZIP58r	TAGGGCTTCAATGTCTGCCA
FLO2f	CAAGAGTCCGTCAGGTCG
FLO2r	GTGCTGCTTGCTTCTTCTAC
FLO4f	CTTGGTTTCCGTGGGTGC
FLO4r	AGCCTGCTCTGCTATCTCAT
FLO6f	GCTTTAATGGGTCAGAGTGG
FLO6r	AATGATTTCCTGCTGTTAGTTG
ISA1f	TGCTCAGCTACTCCTCCATCATC
ISA1r	AGGACCGCACAACTTCAACATA
ISA2f	TAGAGGTCCTCTTGGAGG
ISA2r	AATCAGCTTCTGAGTCACCG
ISA3f	ACAGCTTGAGACACTGGGTTGAG
ISA3r	GCATCAAGAGGACAACCATCTG
PHOLf	TTGGCAGGAAGGTTTCGCT
PHOLr	CGAAGCCTGAAGTGAACTTGCT
PULf	ACCTTTCTTCCATGCTGG
PULr	CAAAGGTCTGAAAGATGGG
RSRIf	GGAGGACATGAGGCAGATGA
RSRIr	TGGGCTCGAAGTTGGTGA
SSIIaf	GCTTCCGGTTTGTGTGTTCA
SSIIar	CTTAATACTCCCTCAACTCCACCAT
Waxyf	AACGTGGCTGCTCCTTGAA
Waxyr	TTGGCAATAAGCCACACACA
PNFYC8-2f	CGGAATTCgATGAAGCAAACTTTGGATG	Batarial-two-hybrid	EcoRI
OxNFYC8r	CGGGATCCTTACTTGTTGCCATTACTG		BamHI
PNFYC9f	CGGGATCCATGGAGCAAACTTTGGAC		BamHI
OXNFYC9r	CGGGATCCCTAGGAATGGTCTTCATGC		BamHI
PNFYC10-2f	CGGAATTCgATGGAGCAAACTTTGGAC		EcoRI
OXNFYC10r	CGGGATCCTTACTTATTGGCATTGCTT		BamHI
PNFYC11f	CGGGATCCATGGCGATTCCAACAAAGGAG		NotI
PNFYC11-2f	TATGCGGCCGCaATGGCGATTCCAACAAAGGAG		BamHI
OXNFYC12r	CGGGATCCTCACTCAGGAAGATCTTTG		EcoRI
PNFYC12-2f	CGGAATTCgATGCCGATCCCGGAAAAGGAC		BamHI
pNFYC12-154f	CGGGATCCATACTGCCGATTTCCCGTG		BamHI
pNFYC12-354r	CGGAATTCTGTGGTGGTGATTGCCTCA		EcoRI
pNFYC12-355f	CGGGATCCGAATCCTATCACTTTCTTG		BamHI
pNFYC12-355fusionr	CAAGAAAGTGATAGGATTCAAGCTCTTCGTTGCCTGCGG
pNFYC12-154fusionr	CCGCAGGCAACGAAGAGCTTGAATCCTATCACTTTCTTG
PNFYB1f	CGGAATTCgATGGCAGGGAACAAAAAGC		EcoRI
OXNFYB1r	CGGGATCCTCACATATTTTTTCCATAG		BamHI
pNFYB1-94f	CGGAATTCgGCCGAGCTGCCGATGGCCA		EcoRI
pNFYB1-279r	CGGGATCCGTAGTCTTCCGGCGCTACG		BamHI
pNFYB1-280f	CGGAATTCgTTGGGCTCATTCGGCGACCTT		EcoRI
pNFYB1-93fusionr	AAGGTCGCCGAATGAGCCCAATGGGAGGTAGTGCGACCAAC
pNFYB1-280fusionf	GTTGGTCGCACTACCTCCCATTGGGCTCATTCGGCGACCTT
PNFYC12-3f	TATGCGGCCGCaATGCCGATCCCGGAAAAGGAC	Yeast-three-hybrid	NotI
OXNFYC12r	CGGGATCCTCACTCAGGAAGATCTTTG		EcoRI
PNFYB1-2f	CGGAATTCATGGCAGGGAACAAAAAGC		EcoRI
OXNFYB1r	CGGGATCCTCACATATTTTTTCCATAG		BamHI
WxPF1	atggtttacgcgtacgcc,	ChIP qRT-PCR
WxPR1	tttgcttttccagcttgttt
WxCF1	ATGTCGGCTCTCACCACGT,
WxCR1	TCGTCACGCTGAGCGACGT
WxCF1	aagatcaactggatgaag,
WxCR1	gcatgatgttgtcgagct
WxPF2	cgtaattccaagttctttt,
WxPR2	tcgcgtgcgtacgtcgat
WxPF3	agatcatatcgtctccagac,
WxPR3	aaaaaagaacttggaattac
NF-YB1Lucf	CGGGATCCATGGCAGGGAACAAAAAGCGTGGTGG	LUC assay	BamHI
NF-YB1Lucr	GGGGTACCTCACATATTTTTTCCATAGCCATATC		KpnI
NF-YC12Lucf	CGGGATCCATGCCGATCCCGGAAAAGGACGGGGT		BamHI
NF-YC12Lucr	GGGGTACCTCACTCAGGAAGATCTTTGTCAGGAA		KpnI
HLHLucf	CGGGATCCATGTCTCAAGAAGGAGCCGACCTCTC		BamHI
HLHLucr	GGGGTACCTCATTCGGCGAGCCTGACCATCAACT		KpnI
waxyLucf	CCCAAGCTTATGTCCTACGGAATGACGACAAGCTA		HindIII
waxyLucr	GAAGATCTGAGAGAGGGGGTGGTGGTGTGGGTGG		BgIII
WXprobeF1	CACACCACCCGCACGAAAAAAACCGAACCGCACGTGCGCGCGCGCTCCACGCACACCCCA	EMSA
WXprobeR1	TGGGGTGTGCGTGGAGCGCGCGCGCACGTGCGGTTCGGTTTTTTTCGTGCGGGTGGTGTG
WXprobeF2	CAGGCACTCAGCTCGCTGCTGGTCCCGCACGTCGCCACACGATCGACGTACGCACGCGAG
WXprobeR2	CTCGCGTGCGTACGTCGATCGTGTGGCGACGTGCGGGACCAGCAGCGAGCTGAGTGCCTG
WXprobeF3	CGTAATTCCAAGTTCTTTTTTTTTTGTCAGCACGTACAAGCAGCCGCTAGCCTCGCCCTG
WXprobeR3	CAGGGCGAGGCTAGCGGCTGCTTGTACGTGCTGACAAAAAAAAAAGAACTTGGAATTACG
WXprobeF4	CAACGTGCCAACGTACGCACGCTAACGTGAGTCATGTAGCGTAATTCCAAGTTCTTTTTT
WXprobeR4	AAAAAAGAACTTGGAATTACGCTACATGACTCACGTTAGCGTGCGTACGTTGGCACGTTG
WXprobeF5	AGATCATATCGTCTCCAGACTCAAGTGCACGTTGATCGTTCGCTCACTGCTTCATCGATC
WXprobeR5	GATCGATGAAGCAGTGAGCGAACGATCAACGTGCACTTGAGTCTGGAGACGATATGATCT
NF-YC12mchF	GCCCAGATCAACTAGTATGCCGATCCCGGAAAAGGA	BIFC assay	SpeI
NF-YC12mchR	TGCTCACCATGGATCCCTCAGGAAGATCTTTGTCAG		BamHI
HLHmchF	GGACTAGTATGTCTCAAGAAGGAGCCGACCTCTC		SpeI
HLHmchR	CGGGATCCTTCGGCGAGCCTGACCATCAACTCTG		BamHI
NF-YB1BIFC-F	CGGGATCCGCAGGGAACAAAAAGCGTGGTGGCAG		BamHI
NF-YB1BIFC-R	GGACTAGTTCACATATTTTTTCCATAGCCATATC		SpeI
HLHBIFCF	GTAGTCACGTGACGTCCGGAATGTCTCAAGAAGGAGCCGA		BspEI
HLHBIFCR	AGCTCCACCAGAACCTCCGGATTCGGCGAGCCTGACCATCA		BspEI
NF-YC12BIFCF	GTAGTCACGTGACGTCCGGAATGCCGATCCCGGAAAAGGA		BspEI
NF-YC12BIFCR	AGCTCCACCAGAACCTCCGGACTCAGGAAGATCTTTGTCAG		BspEI
