# Supplementary material for: NF‐YB1‐YC12‐bHLH144 complex directly activates Wx to regulate grain quality in rice (Oryza sativa L.)
Source: Plant Biotechnol J. 2019 Jan 4;17(7):1222–35. doi: 10.1111/pbi.13048 (PMC6576074; doi:10.1111/pbi.13048)
Supplement: Supplementary file 4 — Table S4 DEGs regulated by NF‐YB1 and/or NF‐YC12. [file PBI-17-1222-s001.xlsx]

## Sheet: all DEG
Table S4-1. DEGs regulated by NF-YB1 or NF-YC12.
#ID	MSU ID	annotation	PPKM WT	PPKM crnf-yc12-11	PPKM crnf-yb1-4	Log2(crnf-yc/WT)	crnf-yc/WT	Log2(crnf-yb/WT)	crnf-yb/WT
Os05g0329300			0.436257	144.636	0	8.37304	up	#NUM!	down
Rice_newGene_2170			0.0221039	4.12314	0	7.5433	up	#NUM!	down
Rice_newGene_2745			0.0223128	0.714067	0	5.00012	up	#NUM!	down
Os10g0116800	LOC_Os10g02750	Ser/Thr protein phosphatase family protein, putative, expressed	0.349353	4.22698	0	3.59687	up	#NUM!	down
Rice_newGene_3261			0.139861	1.41543	0	3.33917	up	#NUM!	down
Rice_newGene_699			1.57164	1.02717	0	-0.613596		#NUM!	down
Rice_newGene_3217			1.10075	0.621096	0	-0.8256		#NUM!	down
Rice_newGene_920			2.30439	1.19765	0	-0.944179		#NUM!	down
Os12g0548501			4.40282	1.16116	0	-1.92286	down	#NUM!	down
Os12g0599400	-		2.92777	0.73799	0	-1.98813	down	#NUM!	down
Rice_newGene_76			2.61666	0.384563	0	-2.76644	down	#NUM!	down
Os07g0643000	LOC_Os07g44850	gibberellin receptor GID1L2, putative, expressed	1.55367	0.218032	0	-2.83307	down	#NUM!	down
Os02g0587000	LOC_Os02g37490	glycine-rich cell wall structural protein precursor, putative, expressed	2.20235	0.297468	0	-2.88824	down	#NUM!	down
Rice_newGene_1897			3.94429	0.320261	0	-3.62245	down	#NUM!	down
Os01g0681000	LOC_Os01g48874	wax synthase, putative, expressed	0.776909	0.0431109	0	-4.17162	down	#NUM!	down
Os01g0159600	LOC_Os01g06630	small hydrophilic plant seed protein, putative, expressed	11.3591	0.530858	0	-4.41938	down	#NUM!	down
Os11g0138600	LOC_Os11g04320	phosphoglycerate mutase, putative, expressed	2.30451	0.0889038	0	-4.69607	down	#NUM!	down
Os02g0227100	LOC_Os02g13370	expressed protein	5.83049	0.192146	0	-4.92334	down	#NUM!	down
Os10g0105900	LOC_Os10g01660	transferase family protein, putative, expressed	4.11958	0.122529	0	-5.0713	down	#NUM!	down
Os08g0478466	-		4.90033	0.101684	0	-5.59071	down	#NUM!	down
Os03g0636700	LOC_Os03g43580	IQ calmodulin-binding motif family protein, putative, expressed	4.05266	0.0662844	0	-5.93406	down	#NUM!	down
Os01g0615500	LOC_Os01g42900	ABC-2 type transporter domain containing protein, expressed	12.1179	0.194673	0	-5.95994	down	#NUM!	down
Os03g0341000	LOC_Os03g22170	AP2 domain containing protein, expressed	10.0249	0.159862	0	-5.97062	down	#NUM!	down
Rice_newGene_1950			1.62344	0.0204407	0	-6.31147	down	#NUM!	down
Os11g0206000	LOC_Os11g09979	expressed protein	8.11178	0.0253845	0	-8.31993	down	#NUM!	down
Os01g0727700	LOC_Os01g52740	expressed protein	21.3904	0	0	#NUM!	down	#NUM!	down
Os01g0824800	LOC_Os01g60930	expressed protein	1.54213	0	0	#NUM!	down	#NUM!	down
Os01g0940800	LOC_Os01g71350	glycosyl hydrolases family 17, putative, expressed	1.21128	0	0	#NUM!	down	#NUM!	down
Os02g0823900	LOC_Os02g57790	ZOS2-19 - C2H2 zinc finger protein	2.40382	0	0	#NUM!	down	#NUM!	down
Os03g0439000	LOC_Os03g32420	expressed protein	2.08945	0	0	#NUM!	down	#NUM!	down
Os04g0561900	LOC_Os04g47400	monocopper oxidase, putative, expressed	1.30519	0	0	#NUM!	down	#NUM!	down
Os04g0561950			1.05978	0	0	#NUM!	down	#NUM!	down
Os05g0191700	LOC_Os05g10330	HAD superfamily phosphatase, putative	1.75061	0	0	#NUM!	down	#NUM!	down
Os06g0656201	LOC_Os06g44550	hypothetical protein	1.92663	0	0	#NUM!	down	#NUM!	down
Os11g0199000	LOC_Os11g09260	expressed protein	1.74968	0	0	#NUM!	down	#NUM!	down
Os11g0225300	LOC_Os11g11810	NBS-LRR disease resistance protein, putative, expressed	0.85188	0	0	#NUM!	down	#NUM!	down
Os11g0225566			0.611385	0	0	#NUM!	down	#NUM!	down
Os11g0226400	LOC_Os11g11920	resistance protein, putative, expressed	0.565831	0	0	#NUM!	down	#NUM!	down
Os11g0641300	LOC_Os11g42170	expressed protein	1.63992	0	0	#NUM!	down	#NUM!	down
Rice_newGene_2133			3.27358	0	0	#NUM!	down	#NUM!	down
Rice_newGene_616			3.54493	0	0	#NUM!	down	#NUM!	down
Rice_newGene_623			1.87735	0	0	#NUM!	down	#NUM!	down
Rice_newGene_682			4.05889	0	0	#NUM!	down	#NUM!	down
Rice_newGene_687			6.1494	0	0	#NUM!	down	#NUM!	down
Rice_newGene_1566			4.05949	1.17955	1.17558e-11	-1.78306	down	-38.3291	down
Os12g0236225			4.10866	4.90965	6.49865e-08	0.256951		-25.914	down
Os09g0281700	LOC_Os09g10940	ras-related protein, putative, expressed	0.00545609	1.19496	1.09379e-09	7.77488	up	-22.2501	down
Rice_newGene_2729			7.46777	11.6945	2.39908e-05	0.647081		-18.2478	down
Rice_newGene_426			1.04977	0.343967	4.91515e-06	-1.60973	down	-17.7044	down
Os07g0621100	LOC_Os07g42880	PPR repeat containing protein, expressed	0.716795	0.000905618	7.46088e-06	-9.62844	down	-16.5519	down
Os01g0595300	LOC_Os01g41210	transposon protein, putative, unclassified, expressed	0.842847	9.24719e-05	8.83755e-06	-13.154	down	-16.5413	down
Os01g0380800	LOC_Os01g28300	OsFBX7 - F-box domain containing protein, expressed	1.48719	0.979124	7.51574e-05	-0.603025		-14.2723	down
Os08g0205200	LOC_Os08g10450	nucleoside transporter, putative, expressed	5.5444	6.60988	0.00048153	0.253593		-13.4911	down
Rice_newGene_1614			1.03951	1.74632	0.000129215	0.748414		-12.9738	down
Os02g0326600	LOC_Os02g22090	pattern formation protein EMB30, putative, expressed	0.113632	1.09582	2.86747e-05	3.26957	up	-11.9523	down
Os07g0232300	-		5.62485	3.05083	0.00419266	-0.882613		-10.3897	down
Os01g0593700	LOC_Os01g41050	sulfate transporter, putative, expressed	15.4775	0.0383378	0.0176168	-8.65719	down	-9.779	down
Os01g0917100	LOC_Os01g68820	expressed protein	97.9825	40.9397	0.226882	-1.25902	down	-8.75444	down
Os03g0161900	LOC_Os03g06630	heat stress transcription factor, putative, expressed	0.661271	0.000293706	0.00159448	-11.1367	down	-8.69601	down
Os01g0942300	LOC_Os01g71474	glycosyl hydrolases family 17, putative, expressed	129.42	0.169727	0.316715	-9.57463	down	-8.67466	down
Os11g0195800	LOC_Os11g09040	expressed protein	23.9017	0.0738141	0.0691095	-8.339	down	-8.43401	down
Os01g0138400	LOC_Os01g04580	Ser/Thr protein kinase, putative, expressed	5.62996	0.148262	0.017235	-5.2469	down	-8.35164	down
Os04g0481200			10.0168	0.0396044	0.0363676	-7.98255	down	-8.10555	down
Os07g0559400	LOC_Os07g37310	uncharacterized secreted protein, putative, expressed	6.86649	0	0.0279754	#NUM!	down	-7.93927	down
Os03g0290900	LOC_Os03g18110	proteins of unknown function domain containing protein, putative, expressed	46.672	0.189462	0.203302	-7.9445	down	-7.84279	down
Os12g0151000	LOC_Os12g05540	Ser/Thr protein phosphatase family protein, putative, expressed	45.5904	0.899665	0.201339	-5.6632	down	-7.82296	down
Os05g0384600	LOC_Os05g31910	white-brown complex homolog protein 16, putative, expressed	63.7533	2.13556	0.335557	-4.89981	down	-7.5698	down
Os01g0593900	-		41.3195	0.232714	0.222059	-7.47212	down	-7.53974	down
Os04g0560600	LOC_Os04g47300	CAMK_CAMK_like.26 - CAMK includes calcium/calmodulin depedent protein kinases, expressed	14.193	0.155982	0.077815	-6.50766	down	-7.51092	down
Os04g0489800	LOC_Os04g41250	armadillo/beta-catenin repeat family protein, putative, expressed	5.12931	0.0140315	0.028649	-8.51395	down	-7.48414	down
Rice_newGene_3002			3.9614	0	0.0221357	#NUM!	down	-7.48349	down
Os01g0937200	LOC_Os01g71094	basic 7S globulin 2 precursor, putative, expressed	1.5596	5.93014e-05	0.0100588	-14.6828	down	-7.27657	down
Os06g0352200	LOC_Os06g24490	expressed protein	4.37397	0	0.0405705	#NUM!	down	-6.75237	down
Os09g0124850			2.16135	0	0.0228775	#NUM!	down	-6.56186	down
Rice_newGene_139			89.623	5.63447	0.949254	-3.99152	down	-6.56093	down
Os12g0187800	LOC_Os12g08700	expressed protein	4.20717	0.163061	0.0516209	-4.68937	down	-6.34875	down
Os01g0670100	LOC_Os01g48000	S-locus-like receptor protein kinase, putative, expressed	3.33898	0.429149	0.0424472	-2.95986	down	-6.29759	down
Os01g0634600	LOC_Os01g44340	pectinesterase, putative, expressed	3.04105	0.0833657	0.0433072	-5.18897	down	-6.13382	down
Os10g0509401	LOC_Os10g36580	UP-9A, putative	4.13087	0.671207	0.0663786	-2.62162	down	-5.95958	down
Os08g0546100	LOC_Os08g43270	BAG domain-containing protein, putative, expressed	48.1444	0.365351	0.809816	-7.04194	down	-5.89363	down
Os11g0538400	LOC_Os11g33190	OsFBX422 - F-box domain containing protein, expressed	0.963015	0	0.0178917	#NUM!	down	-5.7502	down
Os07g0474700	LOC_Os07g29224	expressed protein	2.7341	0.152029	0.0509668	-4.16865	down	-5.74537	down
Rice_newGene_1318			2.57365	0	0.0482453	#NUM!	down	-5.73729	down
Os01g0252400	-		7.11882	0.95596	0.133484	-2.89662	down	-5.7369	down
Os02g0530300	LOC_Os02g32840	zinc finger A20 and AN1 domain-containing stress-associated protein, putative, expressed	863.611	18.8214	16.7158	-5.51994	down	-5.6911	down
Os01g0269500	LOC_Os01g16370	NBS-LRR type disease resistance protein, putative, expressed	4.43125	0.266119	0.087809	-4.05757	down	-5.6572	down
Os05g0104700	LOC_Os05g01444	polygalacturonase inhibitor precursor, putative, expressed	6.96358	0.0871919	0.138083	-6.31949	down	-5.65622	down
Os03g0145900	LOC_Os03g05270	RING finger and CHY zinc finger domain-containing protein 1, putative, expressed	10.2851	0.179177	0.210318	-5.84303	down	-5.61184	down
Os02g0689000	LOC_Os02g46360	invertase/pectin methylesterase inhibitor family protein, putative	3.69775	0.387083	0.075621	-3.25593	down	-5.61172	down
Os07g0438600	LOC_Os07g25690	subtilisin N-terminal Region family protein, expressed	53.1071	4.15097	1.10326	-3.67738	down	-5.58907	down
Os01g0342500	LOC_Os01g23990	expressed protein	3.70784	1.34755	0.0780273	-1.46024	down	-5.57046	down
Os12g0610800	LOC_Os12g41690	membrane associated DUF588 domain containing protein, putative, expressed	2.13034	0.459573	0.046216	-2.21272	down	-5.52654	down
Os08g0210300	LOC_Os08g10920	retrotransposon protein, putative, unclassified, expressed	1.8164	0.144385	0.0421171	-3.65309	down	-5.43053	down
Rice_newGene_3212			8.60544	1.24509	0.202932	-2.789	down	-5.40618	down
Os03g0128600			24.4439	1.16212	0.57832	-4.39464	down	-5.40146	down
Os01g0322300	LOC_Os01g21900	expressed protein	1.61017	0.477274	0.0407499	-1.75432	down	-5.30427	down
Os02g0124800	LOC_Os02g03230	membrane related protein CP5, putative, expressed	4.24438	1.3319	0.107929	-1.67207	down	-5.2974	down
Os04g0645500	LOC_Os04g55250	expressed protein	13.5602	0.516901	0.348392	-4.71335	down	-5.28252	down
Os11g0204100	LOC_Os11g09830	expressed protein	1.81086	0.144852	0.0466393	-3.64402	down	-5.27898	down
Os04g0430700	LOC_Os04g35140	OsSub41 - Putative Subtilisin homologue, expressed	1.20767	0.0341453	0.0312104	-5.1444	down	-5.27406	down
Os01g0856900	LOC_Os01g63810	starch binding domain containing protein, putative, expressed	139.472	3.78082	3.61309	-5.20513	down	-5.2706	down
Rice_newGene_1825			5.85752	0.671978	0.155164	-3.1238	down	-5.23842	down
Os06g0364500	LOC_Os06g25950	expressed protein	1.63899	0.220651	0.0434833	-2.89296	down	-5.2362	down
Os04g0612700	LOC_Os04g52280	dehydrogenase, putative, expressed	3.19446	0.251098	0.088554	-3.66925	down	-5.17287	down
Os01g0683800			2.26208	0	0.0629851	#NUM!	down	-5.1665	down
Os05g0358100			22.3469	5.32338	0.622755	-2.06966	down	-5.16527	down
Os09g0571100	LOC_Os09g39760	pectinesterase, putative, expressed	0.972968	0	0.0285874	#NUM!	down	-5.08894	down
Os05g0460900	LOC_Os05g38600	ZOS5-09 - C2H2 zinc finger protein	284.784	55.2478	8.37904	-2.36588	down	-5.08694	down
Os06g0554200	LOC_Os06g36040	expressed protein	5.56099	0.1855	0.163695	-4.90585	down	-5.08626	down
Os07g0657100	LOC_Os07g46360	glyoxalase family protein, putative, expressed	2.99077	0.641763	0.0887358	-2.2204	down	-5.07486	down
Os06g0554100	LOC_Os06g36030	SWIM zinc finger family protein, expressed	3.51798	0.0405359	0.106054	-6.4394	down	-5.05188	down
Os01g0283600	LOC_Os01g18110	cinnamoyl CoA reductase, putative, expressed	8.94297	0.41828	0.271107	-4.41821	down	-5.04382	down
Os01g0847100	LOC_Os01g62830	expressed protein	9.86325	4.63445	0.303709	-1.08966	down	-5.0213	down
Os02g0812000	LOC_Os02g56720	cinnamoyl CoA reductase, putative, expressed	12.1493	0.629494	0.374906	-4.27054	down	-5.0182	down
Os01g0878800	LOC_Os01g65680	4,5-DOPA dioxygenase extradiol, putative, expressed	1.10935	0.111976	0.0343244	-3.30846	down	-5.01433	down
Os04g0162500	LOC_Os04g08060	ZOS4-03 - C2H2 zinc finger protein, expressed	4.39758	0.0494774	0.137215	-6.4738	down	-5.0022	down
Os01g0306900	LOC_Os01g20120	expressed protein	0.86204	0.112902	0.0278036	-2.93268	down	-4.95441	down
Os03g0265100	LOC_Os03g15840	glycosyl transferase, group 1 domain containing protein, expressed	36.3328	2.25667	1.21027	-4.00901	down	-4.90787	down
Os08g0529800	LOC_Os08g41780	triacylglycerol lipase precursor, putative, expressed	2.30756	0.361912	0.0791532	-2.67266	down	-4.86558	down
Os06g0110200	LOC_Os06g02040	late embryogenesis abundant group 1, putative, expressed	7.34315	0.880464	0.254571	-3.06006	down	-4.85026	down
Rice_newGene_1852			3.83885	2.11828	0.133302	-0.857781		-4.8479	down
Os04g0584550			7.41491	0.549534	0.264332	-3.75415	down	-4.81001	down
Os01g0326000	LOC_Os01g22230	peroxidase precursor, putative, expressed	19.9714	1.44722	0.712676	-3.78658	down	-4.80855	down
Rice_newGene_1630			5.50285	0.509414	0.197597	-3.43327	down	-4.79955	down
Os08g0500400	-		41.335	2.61826	1.48989	-3.98068	down	-4.79409	down
Os11g0211800	LOC_Os11g10590	hypothetical protein	153.19	28.3498	5.60711	-2.43391	down	-4.77192	down
Os01g0725900	LOC_Os01g52650	POEI44 - Pollen Ole e I allergen and extensin family protein precursor, expressed	3.95286	0.16022	0.149359	-4.62477	down	-4.72604	down
Os01g0623200	LOC_Os01g43460	C4-dicarboxylate transporter/malic acid transport protein, expressed	2.46727	0.0400774	0.0933427	-5.94398	down	-4.72423	down
Os01g0132500	LOC_Os01g04100	expressed protein	49.6655	1.75236	1.90356	-4.82487	down	-4.70547	down
Os01g0124401			127.551	25.7365	4.89312	-2.30919	down	-4.70418	down
Os03g0157600	LOC_Os03g06170	hsp20/alpha crystallin family protein, putative, expressed	39.5515	0.841343	1.54223	-5.5549	down	-4.68064	down
Os01g0106600	LOC_Os01g01680	expressed protein	2.5318	0.208637	0.101034	-3.6011	down	-4.64725	down
Os01g0193400	LOC_Os01g09730	expressed protein	2.41935	0.142426	0.0973146	-4.08634	down	-4.63582	down
Os02g0693500	LOC_Os02g46660	SNARE associated Golgi protein, putative, expressed	7.02076	0.326301	0.288911	-4.42735	down	-4.60293	down
Os01g0958200	LOC_Os01g72810	secreted glycoprotein, putative, expressed	234.902	13.9416	9.68316	-4.07459	down	-4.60044	down
Os01g0974400	LOC_Os01g74320	ubiquitin ligase, putative, expressed	5.34012	0.348638	0.221313	-3.93707	down	-4.59271	down
Os04g0653600	LOC_Os04g55970	AP2-like ethylene-responsive transcription factor AINTEGUMENTA, putative, expressed	3.06307	0.72255	0.133488	-2.08381	down	-4.5202	down
Os03g0269700	LOC_Os03g16290	fringe-related protein, putative, expressed	2.16537	0.147136	0.0944722	-3.87939	down	-4.51858	down
Os10g0159033	LOC_Os10g07114	expressed protein	9.13736	3.83318	0.401816	-1.25324	down	-4.50717	down
Os09g0502100	LOC_Os09g32540	expressed protein	32.0322	2.89219	1.43369	-3.46929	down	-4.48172	down
Os06g0712700	LOC_Os06g49840	OsMADS16 - MADS-box family gene with MIKCc type-box, expressed	3.34757	0.361194	0.152076	-3.21227	down	-4.46025	down
Os05g0136200	LOC_Os05g04550	CAMK_KIN1/SNF1/Nim1_like.3 - CAMK includes calcium/calmodulin depedent protein kinases, expressed	1.02858	0.0726124	0.0487004	-3.82429	down	-4.40058	down
Rice_newGene_1868			7.81873	0.205043	0.371389	-5.25294	down	-4.39593	down
Os09g0454500	LOC_Os09g28150	bifunctional monodehydroascorbate reductase and carbonic anhydrasenectarin-3 precursor, putative, expressed	35.3128	2.61993	1.68469	-3.75259	down	-4.38963	down
Os01g0937100	LOC_Os01g71090	xylanase inhibitor, putative, expressed	21.8891	2.17272	1.04641	-3.33264	down	-4.38669	down
Os09g0122200	LOC_Os09g03570	retrotransposon, putative, centromere-specific	1.15498	0.105609	0.0553363	-3.45106	down	-4.3835	down
Rice_newGene_35			48.1818	6.66688	2.3361	-2.8534	down	-4.36631	down
Os03g0810500	-		8.88761	0.751363	0.434464	-3.56421	down	-4.35449	down
Os04g0560700	LOC_Os04g47310	expressed protein	5.3508	0.501874	0.262387	-3.41436	down	-4.34999	down
Os03g0399800	LOC_Os03g28160	jacalin-like lectin domain containing protein, expressed	6.13099	1.77829	0.302443	-1.78563	down	-4.34138	down
Os01g0800900	LOC_Os01g58670	conserved hypothetical protein	79.3959	6.36109	4.01847	-3.64172	down	-4.30435	down
Os03g0643250	LOC_Os03g44140	OsWAK26 - OsWAK receptor-like protein kinase	1.56548	0.883038	0.0799666	-0.826061		-4.29107	down
Os06g0139800	LOC_Os06g04790	HAD superfamily phosphatase, putative, expressed	44.6813	2.03364	2.32684	-4.45753	down	-4.26323	down
Os10g0464350			8662.19	1511.01	453.808	-2.51922	down	-4.25458	down
Os03g0167000	LOC_Os03g07100	LTPL82 - Protease inhibitor/seed storage/LTP family protein precursor, expressed	37.6553	5.19987	1.98778	-2.85631	down	-4.24362	down
Os01g0729700	-		190.875	18.1449	10.0799	-3.39499	down	-4.24307	down
Os01g0262500	LOC_Os01g15770	transmembrane protein 136, putative, expressed	22.3824	0.817127	1.18342	-4.77566	down	-4.24133	down
Os10g0510200	LOC_Os10g36670	expressed protein	4.48362	1.27932	0.237346	-1.80929	down	-4.2396	down
Os05g0186300	LOC_Os05g09440	NADP-dependent malic enzyme, chloroplast precursor, putative, expressed	4.43748	1.4587	0.237115	-1.60506	down	-4.22608	down
Os07g0213600	LOC_Os07g11310	LTPL166 - Protease inhibitor/seed storage/LTP family protein precursor, expressed	4730.13	224.147	254.098	-4.39936	down	-4.21842	down
Os11g0454200	LOC_Os11g26780	dehydrin, putative, expressed	4.10385	0.642254	0.223264	-2.67576	down	-4.20016	down
Os03g0665950	-		0.442059	0.0215639	0.0244575	-4.35755	down	-4.17589	down
Os08g0512801			5.43125	1.45008	0.300505	-1.90515	down	-4.17582	down
Os04g0481050			67.7378	3.11988	3.81782	-4.4404	down	-4.14914	down
Rice_newGene_127			2.21179	0.639326	0.126722	-1.79059	down	-4.12547	down
Os11g0114900	LOC_Os11g02330	LTPL22 - Protease inhibitor/seed storage/LTP family protein precursor, expressed	6.86305	2.2865	0.395292	-1.58571	down	-4.11786	down
Os01g0921500	LOC_Os01g69240	CBS domain containing membrane protein, putative, expressed	1.36906	0.197532	0.078952	-2.79303	down	-4.11607	down
Os08g0127900	LOC_Os08g03410	glutelin, putative, expressed	235.809	40.5295	13.6217	-2.54057	down	-4.11364	down
Os03g0663400	LOC_Os03g46060	thaumatin family domain containing protein, expressed	33.5382	3.65277	1.9383	-3.19874	down	-4.11294	down
Os01g0851100	LOC_Os01g63230	growth regulator related protein, putative, expressed	1.01285	0.0851122	0.0588516	-3.57291	down	-4.10519	down
Os04g0481800	LOC_Os04g40580	O-acyltransferase, putative, expressed	9.92331	2.18446	0.577599	-2.18354	down	-4.10268	down
Os04g0173800	LOC_Os04g09390	HEV3 - Hevein family protein precursor, expressed	96.8014	15.5137	5.70186	-2.64149	down	-4.08552	down
Os04g0584500	LOC_Os04g49500	U-box domain-containing protein, putative, expressed	0.847973	0.100689	0.0501569	-3.07411	down	-4.0795	down
Os11g0177750			3.27827	0.0850248	0.194682	-5.26891	down	-4.07374	down
Os05g0519000	LOC_Os05g44270	VQ domain containing protein, putative, expressed	4.32788	0.0698487	0.257456	-5.95328	down	-4.07126	down
Rice_newGene_960			0.914714	0.472594	0.0544319	-0.952719		-4.0708	down
Os03g0244333			53.9775	2.78336	3.2375	-4.27746	down	-4.05941	down
Os05g0432200	LOC_Os05g35690	GASR6 - Gibberellin-regulated GASA/GAST/Snakin family protein precursor, expressed	1820.96	395.412	109.56	-2.20327	down	-4.05491	down
Os01g0716800	LOC_Os01g51890	endonuclease/exonuclease/phosphatase family domain containing protein, expressed	0.843171	0.175013	0.0509191	-2.26837	down	-4.04955	down
Os09g0316000	LOC_Os09g14700	2-aminoethanethiol dioxygenase, putative, expressed	1.27772	1.00164	0.0774392	-0.351202		-4.04436	down
Os03g0370400	LOC_Os03g25440	expressed protein	8.82815	0.883279	0.537566	-3.32117	down	-4.0376	down
Os08g0127950			365.782	55.2499	22.3331	-2.72694	down	-4.03373	down
Os03g0244200	LOC_Os03g14050	thaumatin-like protein 1 precursor, putative, expressed	47.0377	3.35248	2.88221	-3.81052	down	-4.02857	down
Os09g0364400	LOC_Os09g19970	expressed protein	2.37801	0.055046	0.146727	-5.43297	down	-4.01855	down
Os03g0157700	LOC_Os03g06180	expressed protein	1.2649	0.291541	0.0783262	-2.11725	down	-4.01338	down
Os02g0552200	LOC_Os02g34710	expressed protein	12.4349	0.488899	0.781826	-4.66871	down	-3.9914	down
Os03g0806800	LOC_Os03g59210	hypothetical protein	3.56727	0.11488	0.225656	-4.95662	down	-3.98262	down
Os10g0472400	LOC_Os10g33350	endo-beta-N-acetylglucosaminidase, putative, expressed	9.20881	1.0287	0.585008	-3.16219	down	-3.97649	down
Os11g0226800	LOC_Os11g11950	disease resistance protein RPM1, putative, expressed	0.388214	0.0470498	0.02472	-3.04459	down	-3.9731	down
Os06g0337200	LOC_Os06g23030	ZF-HD protein dimerisation region containing protein, expressed	26.5712	2.19859	1.69979	-3.59521	down	-3.96643	down
Rice_newGene_2488			1.43751	0.149355	0.0937418	-3.26676	down	-3.93874	down
Os07g0582900	-		1.01704	0.105513	0.0663836	-3.26888	down	-3.93741	down
Os03g0432100	LOC_Os03g31750	pyruvate, phosphate dikinase, chloroplast precursor, putative, expressed	2.3087	0.302219	0.154957	-2.93341	down	-3.89714	down
Os09g0505000	LOC_Os09g32730	zinc finger, C3HC4 type domain containing protein, expressed	80.3847	5.02996	5.42769	-3.9983	down	-3.88851	down
Os04g0433900			0.241659	0.0702891	0.0164009	-1.7816	down	-3.88113	down
Os08g0307601	-		136.678	24.1686	9.28968	-2.49957	down	-3.879	down
Os04g0412100	LOC_Os04g33610	expressed protein	26.6412	2.84491	1.82525	-3.2272	down	-3.86749	down
Os07g0296100	LOC_Os07g19550	expressed protein	1.57187	0.401114	0.108816	-1.97039	down	-3.85252	down
Os11g0453900	LOC_Os11g26750	dehydrin, putative, expressed	1.4965	0.265483	0.104071	-2.4949	down	-3.84595	down
Os06g0687000	LOC_Os06g47250	DUF292 domain containing protein, expressed	0.579468	0.0515999	0.0403447	-3.48929	down	-3.84428	down
Os08g0290700	LOC_Os08g19420	O-methyltransferase, putative, expressed	10.335	61.9592	0.724529	2.58378	up	-3.83435	down
Os06g0141600	LOC_Os06g04940	early nodulin 93 ENOD93 protein, putative, expressed	10.728	3.98776	0.75307	-1.42773	down	-3.83245	down
Os12g0626500	LOC_Os12g43140	late embryogenesis abundant protein D-34, putative, expressed	14.7651	2.81106	1.03712	-2.393	down	-3.83154	down
Rice_newGene_2982			3.4173	3.6729	0.241041	0.104063		-3.8255	down
Os01g0152500	LOC_Os01g05920		0.490356	0.115232	0.0346441	-2.08929	down	-3.82315	down
Os07g0504200	LOC_Os07g32080	transcription initiation factor IIB, putative	3.16984	0.0902214	0.225225	-5.1348	down	-3.81497	down
Os07g0668700	LOC_Os07g47250	lipase precursor, putative, expressed	7.74393	0.41954	0.555562	-4.20618	down	-3.80105	down
Os03g0784100	LOC_Os03g57080	PLA IIIA/PLP7, putative, expressed	1.06026	0.0580031	0.076849	-4.19215	down	-3.78625	down
Rice_newGene_2445			0.901644	0.0618734	0.0654391	-3.86517	down	-3.78433	down
Os05g0477200	LOC_Os05g39950	DUF623 domain containing protein, expressed	334.123	34.0192	24.3515	-3.29596	down	-3.7783	down
Os07g0199000	LOC_Os07g09980	hypothetical protein	3.45405	1.11057	0.252899	-1.63699	down	-3.77166	down
Os04g0373400	LOC_Os04g30490	MATE efflux family protein, putative, expressed	2.61519	0.872492	0.191814	-1.5837	down	-3.76913	down
Rice_newGene_1572			1.26985	5.71664e-06	0.093457	-17.7611	down	-3.76421	down
Os06g0340200	LOC_Os06g23274	zinc finger, C3HC4 type, domain containing protein, expressed	1.86809	0.205453	0.138562	-3.18469	down	-3.75296	down
Os09g0558600	LOC_Os09g38600	expressed protein	1.76092	1.86484	0.132774	0.0827225		-3.72928	down
Os02g0592000	LOC_Os02g37890	retrotransposon protein, putative, unclassified	3.34827	0.495602	0.254503	-2.75616	down	-3.71766	down
Os12g0583700	LOC_Os12g39400	ZOS12-09 - C2H2 zinc finger protein, expressed	12.4155	2.0275	0.950828	-2.61437	down	-3.70681	down
Os11g0104400	LOC_Os11g01340	omega-3 fatty acid desaturase, chloroplast precursor, putative, expressed	24.2875	4.08839	1.87955	-2.57061	down	-3.69175	down
Os12g0114100	LOC_Os12g02250	STE_PAK_Ste20_Slob_Wnk.3 - STE kinases include homologs to sterile 7, sterile 11 and sterile 20 from yeast, expressed	0.932964	0.0575578	0.0725825	-4.01874	down	-3.68413	down
Os02g0710700	LOC_Os02g48094	expressed protein	1.29674	0.681271	0.101506	-0.928589		-3.67525	down
Os06g0102200			6.91715	1.31148	0.544497	-2.39898	down	-3.66718	down
Os01g0536400	LOC_Os01g35230	1-aminocyclopropane-1-carboxylate oxidase homolog 1, putative, expressed	1.15122	0.268714	0.0909169	-2.09902	down	-3.66247	down
Os12g0418600	LOC_Os12g22970	expressed protein	10.0513	7.29627	0.798685	-0.462156		-3.65362	down
Os09g0552300	LOC_Os09g37949	serine/threonine-protein kinase SRPK1, putative, expressed	15.021	1.55435	1.2063	-3.2726	down	-3.63832	down
Os01g0273850			177.778	229.698	14.5553	0.369661		-3.61046	down
Os06g0707300	LOC_Os06g49340	OsFBDUF35 - F-box and DUF domain containing protein, expressed	24.8274	6.53413	2.03856	-1.92587	down	-3.60631	down
Os01g0212900	LOC_Os01g11470	hypothetical protein	76.9769	6.7719	6.3264	-3.50679	down	-3.60497	down
Rice_newGene_2388			1.76296	0.0986694	0.146118	-4.15925	down	-3.59279	down
Os01g0971800	LOC_Os01g74020	MYB family transcription factor, putative, expressed	9.83221	11.9893	0.817405	0.28616		-3.58839	down
Os10g0376400	LOC_Os10g22990	phi-1-like phosphate-induced protein, putative	36.8843	7.31333	3.06806	-2.33441	down	-3.58761	down
Os03g0301600	LOC_Os03g18960	calmodulin binding protein, putative, expressed	1.89726	2.8735	0.15797	0.598894		-3.58619	down
Os01g0833800	LOC_Os01g61720	IQ calmodulin-binding motif domain containing protein, expressed	51.2154	5.29899	4.26657	-3.27279	down	-3.58543	down
Rice_newGene_2774			4.87286	4.6174	0.40722	-0.0776881		-3.58089	down
Os07g0162400	LOC_Os07g06830	gibberellin receptor GID1L2, putative, expressed	29.72	2.52601	2.48745	-3.5565	down	-3.57869	down
Os06g0692300	LOC_Os06g47720	serine/threonine-protein kinase BRI1-like 2 precursor, putative	0.581305	0.153739	0.0487746	-1.91881	down	-3.57509	down
Os02g0629400	LOC_Os02g41890	phytosulfokine receptor precursor, putative, expressed	0.958603	0.28214	0.081798	-1.76452	down	-3.5508	down
Os12g0623500	LOC_Os12g42850	amino acid permease, putative, expressed	60.9446	4.7809	5.22867	-3.67215	down	-3.54298	down
Rice_newGene_1243			0.985343	0.0599702	0.0847916	-4.03831	down	-3.53863	down
Os07g0204250			3.42837	0.661748	0.295055	-2.37317	down	-3.53847	down
Rice_newGene_59			2.38832	0	0.206269	#NUM!	down	-3.5334	down
Os10g0413400	LOC_Os10g27330	glycerol-3-phosphate acyltransferase, putative, expressed	29.1186	5.51198	2.52238	-2.4013	down	-3.52909	down
Os01g0371200	LOC_Os01g27360	glutathione S-transferase, putative, expressed	1.57266	0.785787	0.136534	-1.001	down	-3.52587	down
Os10g0516250			6.66639	0.109503	0.581513	-5.92786	down	-3.51902	down
Os12g0124500	LOC_Os12g03110	ZF-HD protein dimerisation region containing protein, expressed	122.267	13.8956	10.6803	-3.13734	down	-3.51701	down
Os03g0607400	LOC_Os03g41064	natural resistance-associated macrophage protein, putative, expressed	2.25279	0.261223	0.197151	-3.10836	down	-3.51434	down
Os03g0108500	LOC_Os03g01820	fatty acid hydroxylase, putative, expressed	2.28398	0.0370591	0.200857	-5.94558	down	-3.50731	down
Os01g0640700	LOC_Os01g45360	membrane associated DUF588 domain containing protein, putative, expressed	9.67582	0.699988	0.85251	-3.78898	down	-3.5046	down
Os02g0528500	LOC_Os02g32670	retrotransposon protein, putative, unclassified	98.6203	7.85162	8.72669	-3.65082	down	-3.49838	down
Os12g0210500	LOC_Os12g10750	ARGOS, putative, expressed	2.78904	1.8097	0.246817	-0.624013		-3.49826	down
Rice_newGene_42			1.63314	0.655333	0.146126	-1.31735	down	-3.48236	down
Os03g0111200	LOC_Os03g02040	remorin, putative, expressed	1.89314	0.0855448	0.170722	-4.46796	down	-3.47106	down
Os02g0796600	LOC_Os02g55330	OsPOP6 - Putative Prolyl Oligopeptidase homologue, expressed	2.89193	0.291856	0.26081	-3.3087	down	-3.47096	down
Os11g0180800	LOC_Os11g07880	expressed protein	0.611996	0.179112	0.0559921	-1.77266	down	-3.45023	down
Rice_newGene_393			29.4697	6.15067	2.70719	-2.26041	down	-3.44436	down
Os04g0534600	LOC_Os04g45210	peroxisomal biogenesis factor 11, putative, expressed	1.76001	1.07787	0.162339	-0.7074		-3.4385	down
Os11g0530600	LOC_Os11g32650	chalcone synthase, putative, expressed	0.95768	0.444585	0.0891078	-1.10708	down	-3.42592	down
Os01g0879300			17.7438	3.9987	1.66088	-2.14971	down	-3.4173	down
Os07g0549600	LOC_Os07g36460	helix-loop-helix DNA-binding domain containing protein, expressed	1.97723	0.296438	0.187736	-2.73768	down	-3.3967	down
Os07g0612400	LOC_Os07g42140	hydrolase protein, putative, expressed	7.38948	0.883872	0.708415	-3.06356	down	-3.38281	down
Rice_newGene_1937			2.01513	1.1556	0.193413	-0.802224		-3.38111	down
Rice_newGene_963			4.78035	3.28119	0.46134	-0.542897		-3.37321	down
Os09g0438050			1.66683	0.591726	0.162034	-1.49411	down	-3.36274	down
Os01g0680600	LOC_Os01g48820	expressed protein	20.9327	0.801713	2.03731	-4.70653	down	-3.36102	down
Os04g0450600	LOC_Os04g37760	expressed protein	4.74455	1.01828	0.464058	-2.22014	down	-3.35389	down
Os04g0603400	LOC_Os04g51410	expressed protein	6.5987	0.358204	0.649259	-4.20333	down	-3.34532	down
Os01g0849600	LOC_Os01g63010	universal stress protein domain containing protein, putative, expressed	8.36749	1.65416	0.827054	-2.3387	down	-3.33874	down
Os11g0128300	LOC_Os11g03420	ZF-HD protein dimerisation region containing protein, expressed	227.781	38.4186	22.8211	-2.56777	down	-3.31921	down
Os01g0141700	LOC_Os01g04870	WD domain, G-beta repeat domain containing protein, expressed	1.19813	0.0499601	0.120244	-4.58386	down	-3.31675	down
Os01g0751600	LOC_Os01g54810	lipase, putative, expressed	76.5913	10.4557	7.69198	-2.87289	down	-3.31575	down
Os01g0698900	LOC_Os01g50360	NAC domain containing protein, putative, expressed	6.65861	3.47237	0.676386	-0.9393		-3.2993	down
Os04g0649100	LOC_Os04g55560	AP2 domain containing protein, expressed	116.675	23.5581	11.8726	-2.30821	down	-3.29679	down
Os01g0834125			6.72009	0.0378657	0.70132	-7.47145	down	-3.26034	down
Os11g0131900	LOC_Os11g03730	alpha-N-arabinofuranosidase A, putative, expressed	15.4618	3.05236	1.61412	-2.34071	down	-3.25989	down
Os06g0718300	LOC_Os06g50410	DUF677 domain containing protein, putative	9.54224	0.495006	0.996782	-4.26881	down	-3.25898	down
Os11g0629300	LOC_Os11g41140	zinc finger, C3HC4 type domain containing protein, expressed	33.8598	7.18919	3.54767	-2.23567	down	-3.25463	down
Os01g0273800	LOC_Os01g16714	flavin monooxygenase, putative, expressed	344.85	532.809	36.3137	0.627649		-3.24738	down
Os03g0179900	LOC_Os03g08220	lipoxygenase protein, putative, expressed	10.5325	3.16962	1.10919	-1.73247	down	-3.24727	down
Os08g0473600	LOC_Os08g36900	alpha-amylase precursor, putative, expressed	5.01748	2.61545	0.533415	-0.939902		-3.23363	down
Os02g0670200			4.69552	0.0898097	0.499878	-5.70827	down	-3.23164	down
Rice_newGene_392			2.1281	0	0.226746	#NUM!	down	-3.23042	down
Os07g0667100	LOC_Os07g47120	beta-amylase, putative, expressed	69.3686	2.89597	7.43055	-4.58216	down	-3.22274	down
Os10g0175500	LOC_Os10g09684	expressed protein	5.11762	2.49446	0.552534	-1.03675	down	-3.21134	down
Os08g0163600	-		44.3046	3.67719	4.78348	-3.59078	down	-3.21132	down
Os01g0699500	LOC_Os01g50410	STE_MEKK_ste11_MAP3K.6 - STE kinases include homologs to sterile 7, sterile 11 and sterile 20 from yeast, expressed	5.35939	0.293761	0.579785	-4.18935	down	-3.20848	down
Os02g0189400	LOC_Os02g09630	GA20292-PA, putative, expressed	14.6176	4.78954	1.59417	-1.60975	down	-3.19683	down
Os02g0755450			4.48431	0.642213	0.490164	-2.80376	down	-3.19355	down
Os02g0182600	LOC_Os02g08530	protein kinase family protein, putative, expressed	3.51807	0.621454	0.385494	-2.50106	down	-3.19	down
Os01g0585300	LOC_Os01g40310	expressed protein	48.4825	1.35473	5.33099	-5.16139	down	-3.18499	down
Os01g0881500	LOC_Os01g65900	chitin-inducible gibberellin-responsive protein, putative, expressed	22.8673	4.7756	2.5209	-2.25953	down	-3.18128	down
Os07g0570100	LOC_Os07g38260	insulin-degrading enzyme, putative, expressed	2.4107	0.485734	0.266007	-2.31122	down	-3.17992	down
Rice_newGene_1935			4.79735	1.66941	0.530719	-1.5229	down	-3.17622	down
Os07g0521500	LOC_Os07g33720	disease resistance protein, putative, expressed	0.315355	0.142768	0.0349045	-1.1433	down	-3.17549	down
Os05g0171200	LOC_Os05g07890	embryo-specific 3, putative, expressed	4.13497	0.96183	0.457754	-2.10402	down	-3.17523	down
Os03g0856700	LOC_Os03g63970	gibberellin 20 oxidase 1, putative, expressed	0.97787	0.449545	0.109209	-1.12118	down	-3.16255	down
Os01g0143900	LOC_Os01g05064	expressed protein	53.1514	10.259	5.94593	-2.37322	down	-3.16013	down
Os08g0480400	LOC_Os08g37470	2-aminoethanethiol dioxygenase, putative, expressed	37.3567	15.8028	4.1821	-1.24119	down	-3.15907	down
Os12g0624100	LOC_Os12g42900	lysine-rich arabinogalactan protein 19 precursor, putative, expressed	5.44848	0.537974	0.611809	-3.34025	down	-3.1547	down
Rice_newGene_1849			2.32846	0.472417	0.261717	-2.30124	down	-3.1533	down
Os07g0119600	LOC_Os07g02820	expressed protein	30.3528	6.26566	3.42886	-2.27629	down	-3.14603	down
Os02g0833600	LOC_Os02g58670	bZIP transcription factor domain containing protein, expressed	1.64666	0.0970039	0.187432	-4.08536	down	-3.1351	down
Os02g0767600	LOC_Os02g52870	zinc finger, C3HC4 type domain containing protein, expressed	7.56222	0.412764	0.868949	-4.19542	down	-3.12147	down
Os04g0640600	LOC_Os04g54800	shikimate kinase, putative, expressed	3.61642	1.97116	0.415602	-0.875515		-3.12129	down
Os01g0825800	LOC_Os01g61044	transmembrane amino acid transporter protein, putative, expressed	17.6679	10.4062	2.03731	-0.763687		-3.11639	down
Os07g0622400	-		14.2532	0.42057	1.64453	-5.0828	down	-3.11554	down
Os06g0526400	-		88.8777	26.9032	10.2726	-1.72405	down	-3.11302	down
Os11g0198200	LOC_Os11g09180	expressed protein	9.60051	2.45286	1.11141	-1.96865	down	-3.11072	down
Os01g0706900	LOC_Os01g51060	hydrolase, putative, expressed	1.26031	0.0805641	0.146267	-3.9675	down	-3.1071	down
Os12g0160100			7.92704	3.36979	0.919995	-1.23412	down	-3.10708	down
Rice_newGene_991			3.80531	1.53757	0.445381	-1.30736	down	-3.0949	down
Os01g0608101			4.82491	2.8719	0.565387	-0.748498		-3.09319	down
Os04g0619900	LOC_Os04g52890	ATBAG1, putative, expressed	72.4942	9.17677	8.50763	-2.98181	down	-3.09104	down
Os04g0506900	LOC_Os04g42770	expressed protein	24.6107	2.62447	2.88896	-3.22919	down	-3.09067	down
Os06g0163300	LOC_Os06g06780	harpin-induced protein, putative, expressed	56.0239	6.97581	6.5796	-3.00561	down	-3.08997	down
Os03g0122000	LOC_Os03g02980	CAMK_CAMK_like_ULKh_APGy.1 - CAMK includes calcium/calmodulin depedent protein kinases, expressed	30.517	10.0271	3.59377	-1.60571	down	-3.08604	down
Rice_newGene_1846			3.76143	0.763655	0.444559	-2.30029	down	-3.08083	down
Os11g0115400	LOC_Os11g02369	LTPL7 - Protease inhibitor/seed storage/LTP family protein precursor, expressed	148.305	37.8453	17.594	-1.97038	down	-3.07541	down
Os08g0106501	LOC_Os08g01530	expressed protein	13.045	1.69102	1.54872	-2.94753	down	-3.07435	down
Os02g0228900	LOC_Os02g13520	OsIAA7 - Auxin-responsive Aux/IAA gene family member, expressed	0.961991	1.08066	0.114572	0.167817		-3.06977	down
Os01g0749000	LOC_Os01g54520	DUF1264 domain containing protein, putative, expressed	13.5688	2.18023	1.61715	-2.63774	down	-3.06877	down
Os03g0105401	-		5.87677	1.11518	0.70341	-2.39775	down	-3.06259	down
Os07g0637000	LOC_Os07g44290	CAMK_KIN1/SNF1/Nim1_like.29 - CAMK includes calcium/calmodulin depedent protein kinases, expressed	12.9611	1.62226	1.56604	-2.99812	down	-3.049	down
Os07g0490100	LOC_Os07g30760	UDP-glucoronosyl and UDP-glucosyl transferase domain containing protein, expressed	1.05499	0.111315	0.127573	-3.24451	down	-3.04783	down
Os06g0665500	LOC_Os06g45480	hydrolase, putative, expressed	565.17	31.6027	68.5866	-4.16057	down	-3.04269	down
Os04g0618400	LOC_Os04g52750	expressed protein	32.0074	7.84525	3.89097	-2.02851	down	-3.0402	down
Os04g0223300	LOC_Os04g14680	OsAPx3 - Peroxisomal Ascorbate Peroxidase encoding gene 5,8, expressed	2.89806	1.43599	0.353718	-1.01304	down	-3.03442	down
Os11g0115375			219.622	51.8974	26.8884	-2.08129	down	-3.02997	down
Os06g0159725			23.6729	1.48473	2.90019	-3.99496	down	-3.02902	down
Os04g0534500	LOC_Os04g45200	DNA binding protein, putative, expressed	74.2131	33.8333	9.12653	-1.13323	down	-3.02354	down
Os07g0481300	LOC_Os07g29810	disease resistant protein, identical, putative, expressed	2.4466	0.332855	0.301783	-2.87781	down	-3.01919	down
Os09g0362800	LOC_Os09g19820	aminopeptidase, putative, expressed	6.66427	1.00678	0.825947	-2.7267	down	-3.01233	down
Os07g0524000	LOC_Os07g34020	expressed protein	3.24365	0.405933	0.402056	-2.9983	down	-3.01215	down
Os06g0160200	LOC_Os06g06520	GDSL-like lipase/acylhydrolase, putative, expressed	369.563	64.6556	45.8216	-2.51497	down	-3.01172	down
Os09g0363500	LOC_Os09g19890	expressed protein	18.2021	1.98151	2.2583	-3.19943	down	-3.0108	down
Os08g0542700	LOC_Os08g42960	ankyrin repeat-containing protein, putative, expressed	0.759453	0.288145	0.0952918	-1.39816	down	-2.99454	down
Os01g0611950			9.96513	0.435346	1.25175	-4.51665	down	-2.99294	down
Os04g0471400	LOC_Os04g39560	expressed protein	54.3352	11.2872	6.82791	-2.2672	down	-2.99237	down
Os03g0275300	LOC_Os03g16780	ankyrin repeat family protein, putative, expressed	18.2532	1.88457	2.29794	-3.27584	down	-2.98974	down
Rice_newGene_1587			2.49314	0.434011	0.313939	-2.52216	down	-2.98941	down
Os08g0497600	LOC_Os08g38880	WD-40 repeat family protein, putative, expressed	5.8766	1.03675	0.741159	-2.50291	down	-2.98713	down
Os12g0467200	LOC_Os12g28090	expressed protein	12.9209	1.77874	1.63308	-2.86078	down	-2.98404	down
Os02g0101900	LOC_Os02g01190	POEI25 - Pollen Ole e I allergen and extensin family protein precursor, expressed	12.0857	0.892632	1.52935	-3.75909	down	-2.98231	down
Os06g0528300	LOC_Os06g33690	CAPIP1, putative, expressed	153.276	65.5743	19.415	-1.22493	down	-2.98089	down
Os02g0215200	LOC_Os02g12380	histone deacetylase, putative, expressed	1.35179	1.08203	0.17132	-0.321124		-2.9801	down
Os06g0661500	LOC_Os06g45060	expressed protein	964.043	258.935	122.434	-1.89651	down	-2.97709	down
Os07g0617600	LOC_Os07g42580	hypothetical protein	1.11092	0.118046	0.141923	-3.23433	down	-2.96857	down
Os08g0397800	LOC_Os08g30719	expressed protein	33.4987	8.75551	4.31494	-1.93584	down	-2.95669	down
Os02g0215300	-		2.41596	1.98807	0.311422	-0.281228		-2.95565	down
Os01g0178500	LOC_Os01g08320	OsIAA1 - Auxin-responsive Aux/IAA gene family member, expressed	5.27517	0.94465	0.681219	-2.48137	down	-2.95303	down
Os10g0329400			9.08062	1.12963	1.18593	-3.00694	down	-2.93677	down
Os08g0157500	LOC_Os08g06100	O-methyltransferase, putative, expressed	27.7379	4.7118	3.62704	-2.55751	down	-2.93499	down
Os03g0231950	LOC_Os03g12940	OsFBO13 - F-box and other domain containing protein, expressed	4.83821	0.566876	0.63407	-3.09337	down	-2.93176	down
Os03g0704100	LOC_Os03g49720	PAP fibrillin family domain containing protein, expressed	6.75607	0.927761	0.88732	-2.86436	down	-2.92866	down
Os04g0552300	LOC_Os04g46660	cyclin, putative, expressed	3.74941	6.01502e-06	0.4953	-19.2497	down	-2.92029	down
Rice_newGene_1838			2.0933	1.92726	0.27663	-0.119228		-2.91975	down
Os05g0500200	LOC_Os05g42090	hypothetical protein	0.569418	0.0506722	0.0753411	-3.49022	down	-2.91798	down
Os01g0265200	LOC_Os01g16040	mitochondrial carrier protein, putative, expressed	196.769	29.5599	26.0379	-2.73479	down	-2.91782	down
Os08g0377500	LOC_Os08g28970	expressed protein	39.3853	4.79218	5.22532	-3.0389	down	-2.91407	down
Os03g0351700	LOC_Os03g22820	expressed protein	3.47585	0.153408	0.461256	-4.50192	down	-2.91373	down
Os04g0518600	LOC_Os04g43820	expressed protein	16.7009	1.17479	2.22127	-3.82945	down	-2.91047	down
Os01g0179600	LOC_Os01g08440	UDP-glucoronosyl and UDP-glucosyl transferase domain containing protein, expressed	40.2659	5.80828	5.38182	-2.79338	down	-2.90339	down
Os11g0454300	LOC_Os11g26790	dehydrin, putative, expressed	54.5965	10.0493	7.30914	-2.44171	down	-2.90103	down
Rice_newGene_3248			6.7354	0.667734	0.901791	-3.33442	down	-2.9009	down
Os07g0204100	LOC_Os07g10420	expressed protein	5.89318	1.66678	0.789634	-1.82198	down	-2.89979	down
Os02g0755400	LOC_Os02g51890	RNA recognition motif containing protein, putative, expressed	19.5344	3.61944	2.63048	-2.43218	down	-2.89262	down
Os01g0806400	LOC_Os01g59200	DUF617 domain containing protein, expressed	14.0249	1.26679	1.89231	-3.46874	down	-2.88977	down
Rice_newGene_2775			3.8466	1.09327	0.521241	-1.81493	down	-2.88356	down
Os12g0477400	LOC_Os12g29330	no apical meristem protein, putative, expressed	119.36	23.0922	16.1762	-2.36984	down	-2.88337	down
Os03g0776400	LOC_Os03g56500	expressed protein	12.8156	3.34913	1.74375	-1.93604	down	-2.87764	down
Os04g0600900	LOC_Os04g51190	growth-regulating factor, putative, expressed	7.92737	2.0559	1.08174	-1.94707	down	-2.87348	down
Rice_newGene_1575			0.871458	0.0861234	0.119572	-3.33895	down	-2.86555	down
Os04g0471300	LOC_Os04g39540	expressed protein	5.62093	0.813462	0.772465	-2.78866	down	-2.86327	down
Os11g0210500	LOC_Os11g10510	dehydrogenase, putative, expressed	52.032	23.8506	7.1788	-1.12538	down	-2.85758	down
Os10g0362300	LOC_Os10g21810	histidine kinase, putative, expressed	2.19178	0.387392	0.302742	-2.50024	down	-2.85595	down
Os03g0210883			3.72728	0.807181	0.515015	-2.20716	down	-2.85544	down
Os01g0138100	-		3.34535	0.705798	0.463282	-2.24483	down	-2.85219	down
Os02g0506600	LOC_Os02g30320	drought-induced protein 1, putative, expressed	13.2621	3.31386	1.841	-2.00072	down	-2.84875	down
Os12g0569300	LOC_Os12g38150	osmotin, putative, expressed	33.204	9.40218	4.61932	-1.82029	down	-2.8456	down
Os05g0489800	LOC_Os05g41080	histone H3, putative, expressed	23.7026	3.81871	3.31041	-2.63389	down	-2.83996	down
Os05g0360400	LOC_Os05g29710	RING-H2 finger protein, putative, expressed	1.82883	0.0791295	0.255758	-4.53056	down	-2.83807	down
Os03g0756400	LOC_Os03g54920	expressed protein	82.9478	18.1339	11.6012	-2.19351	down	-2.83794	down
Os01g0884800	LOC_Os01g66160	pentatricopeptide, putative, expressed	12.2341	8.9757	1.71837	-0.446809		-2.8318	down
Os10g0522800	LOC_Os10g37870	hypothetical protein	23.9457	3.06951	3.36367	-2.96369	down	-2.83166	down
Os07g0100800	LOC_Os07g01090	transmembrane amino acid transporter protein, putative, expressed	1.70905	0.800793	0.240225	-1.09369	down	-2.83073	down
Os05g0387300	LOC_Os05g32150	expressed protein	11.5199	8.35466	1.62018	-0.463475		-2.8299	down
Os10g0341700	LOC_Os10g20090	CSLH1 - cellulose synthase-like family H, expressed	0.91716	0.572264	0.129153	-0.680492		-2.8281	down
Rice_newGene_1591			6.00276	1.04782	0.846169	-2.51824	down	-2.82661	down
Os02g0183900	LOC_Os02g09120	isoleucyl-tRNA synthetase, cytoplasmic, putative	0.490353	0.130227	0.0692227	-1.91279	down	-2.8245	down
Os09g0533200	LOC_Os09g36280	glycosyl hydrolases family 17, putative, expressed	44.8634	10.0298	6.34023	-2.16125	down	-2.82293	down
Os01g0816500	LOC_Os01g60050	HEAT, putative	6.09834	4.43555	0.871712	-0.459304		-2.80649	down
Os02g0492500	LOC_Os02g29090	expressed protein	1.27509	0.492623	0.182392	-1.37204	down	-2.80548	down
Os01g0332150			1.07336	0.15162	0.153801	-2.8236	down	-2.803	down
Os10g0516200	LOC_Os10g37190	protein kinase domain containing protein, expressed	2.70074	0.0997564	0.388999	-4.7588	down	-2.79552	down
Os04g0293600	LOC_Os04g22700	expressed protein	4.42521	1.13082	0.639357	-1.96838	down	-2.79105	down
Os06g0498800	LOC_Os06g30370	osMFT1 MFT-Like1 homologous to Mother of FT and TFL1 gene; contains Pfam profile PF01161: Phosphatidylethanolamine-binding protein, expressed	946.464	193.997	137.078	-2.28651	down	-2.78755	down
Os11g0666000	-		7.10175	1.49504	1.03002	-2.24799	down	-2.7855	down
Os05g0186601			7.08553	0.928461	1.0287	-2.93196	down	-2.78405	down
Os05g0474600	LOC_Os05g39680	PX domain containing protein, expressed	5.02635	0.904513	0.731482	-2.4743	down	-2.78062	down
Os06g0171800	LOC_Os06g07490	HIRAN domain containing protein, putative, expressed	13.5724	1.97055	1.97972	-2.78401	down	-2.77731	down
Os01g0111600	LOC_Os01g02120	osMFT2 MFT-Like2 homologous to Mother of FT and TFL1 gene; contains Pfam profile PF01161: Phosphatidylethanolamine-binding protein, expressed	8.89581	3.89469	1.29816	-1.19162	down	-2.77666	down
Os07g0499800	LOC_Os07g31650	expressed protein	3.53141	0.31514	0.51569	-3.48618	down	-2.77567	down
Os05g0578500	LOC_Os05g50250	cinnamoyl-CoA reductase-related, putative, expressed	12.4847	4.12716	1.8414	-1.59694	down	-2.76128	down
Os07g0422100	LOC_Os07g24000	AWPM-19-like membrane family protein, putative, expressed	30.1764	7.44322	4.45952	-2.01942	down	-2.75846	down
Os05g0349800	LOC_Os05g28210	small hydrophilic plant seed protein, putative, expressed	99.2334	24.4556	14.6776	-2.02066	down	-2.75721	down
Os09g0438000	LOC_Os09g26660	ferric reductase, putative, expressed	25.1111	8.76578	3.75561	-1.51837	down	-2.74121	down
Os02g0774200	LOC_Os02g53410	expressed protein	60.1814	9.0637	9.01197	-2.73115	down	-2.7394	down
Os11g0131800			0.486743	0.306088	0.0729513	-0.669214		-2.73815	down
Os07g0557100	LOC_Os07g37100	nucleoside transporter, putative, expressed	159.802	29.8922	23.9535	-2.41844	down	-2.73798	down
Rice_newGene_937			1.60479	0.0529276	0.241757	-4.92222	down	-2.73075	down
Os03g0265001			0.60373	0.0176506	0.0915397	-5.09611	down	-2.72143	down
Os06g0324400	LOC_Os06g21910	late embryogenesis abundant group 1, putative, expressed	44.8077	9.71599	6.80533	-2.20531	down	-2.71901	down
Os04g0686650	LOC_Os04g59000	protein kinase family protein, putative, expressed	0.728291	0.102117	0.110624	-2.8343	down	-2.71886	down
Os06g0230100	LOC_Os06g12460	CSLA3 - cellulose synthase-like family A; mannan synthase, expressed	1.22838	0.666231	0.186643	-0.882662		-2.7184	down
Os02g0641300	LOC_Os02g42850	MYB family transcription factor, putative, expressed	147.544	22.8323	22.48	-2.69199	down	-2.71443	down
Os05g0244700	LOC_Os05g15530	aminotransferase domain containing protein, putative, expressed	21.3642	10.7186	3.26445	-0.995074		-2.71028	down
Os01g0871733			9.20943	0.418829	1.41023	-4.45868	down	-2.70718	down
Os04g0405700	LOC_Os04g33290	cysteine protease, putative	16.1596	5.44506	2.47597	-1.56937	down	-2.70633	down
Os01g0124200			15.4351	4.38248	2.37264	-1.8164	down	-2.70165	down
Os04g0598000	LOC_Os04g50970	seed specific protein Bn15D1B, putative, expressed	472.941	209.362	72.7231	-1.17566	down	-2.70117	down
Os11g0471200	-		1.25121	0.118714	0.192663	-3.39776	down	-2.69917	down
Os06g0607100	LOC_Os06g40500	expressed protein	237.456	32.1875	36.7232	-2.88309	down	-2.6929	down
Os07g0573200	LOC_Os07g38570	expressed protein	119.165	32.8216	18.536	-1.86024	down	-2.68456	down
Os05g0534400	LOC_Os05g45810	calcineurin B, putative, expressed	1.68914	0.552183	0.262925	-1.61307	down	-2.68357	down
Os06g0168800	LOC_Os06g07230	tyrosine protein kinase domain containing protein, putative, expressed	3.54913	1.111	0.553149	-1.6756	down	-2.68173	down
Rice_newGene_3202			2.88991	0.377919	0.451979	-2.93488	down	-2.6767	down
Os03g0638200	LOC_Os03g43720	transporter family protein, putative, expressed	3.56412	0.727301	0.557977	-2.29292	down	-2.67527	down
Os07g0187400	LOC_Os07g08970	uncharacterized protein ycf45, putative, expressed	3.7547	1.39674	0.5884	-1.42663	down	-2.67383	down
Os06g0672400	LOC_Os06g46030	DUF640 domain containing protein, putative, expressed	3.19576	0.859124	0.501811	-1.89522	down	-2.67094	down
Os01g0571766			60.6693	30.7865	9.55642	-0.978669		-2.66642	down
Os08g0397900	LOC_Os08g30730	holocarboxylase synthetase, putative, expressed	33.7914	7.6413	5.33289	-2.14477	down	-2.66367	down
Os01g0957000	LOC_Os01g72690	NAD kinase, putative, expressed	7.86484	2.05765	1.24507	-1.93442	down	-2.65919	down
Os05g0111300	LOC_Os05g02070	expressed protein	195.937	62.2558	31.0445	-1.65411	down	-2.65798	down
Os01g0202500	LOC_Os01g10580	B-box zinc finger family protein, putative, expressed	5.41074	0.988787	0.859146	-2.45209	down	-2.65485	down
Os05g0155400	LOC_Os05g06340	GATA zinc finger domain containing protein	19.6169	2.57888	3.14467	-2.92728	down	-2.64112	down
Rice_newGene_11			13.0148	6.27982	2.10036	-1.05136	down	-2.63144	down
Os01g0386500	LOC_Os01g28970	retrotransposon protein, putative, Ty3-gypsy subclass	2.51091	2.01457	0.405569	-0.317738		-2.63019	down
Os01g0172100	LOC_Os01g07730	phosphate/phosphoenolpyruvate translocator-related protein, putative, expressed	1.57511	0.247289	0.254669	-2.67118	down	-2.62876	down
Os03g0769700	LOC_Os03g55980	expressed protein	19.8642	7.78894	3.21212	-1.35067	down	-2.62857	down
Os12g0146625			5.67405	1.53897	0.918572	-1.88241	down	-2.62691	down
Os09g0322000	LOC_Os09g15330	transporter family protein, putative, expressed	10.383	1.52705	1.68704	-2.7654	down	-2.62165	down
Os02g0709300	LOC_Os02g47950	expressed protein	95.3836	25.5231	15.5059	-1.90194	down	-2.62092	down
Os07g0642600	LOC_Os07g44820	expressed protein	66.1126	8.61356	10.7669	-2.94024	down	-2.61832	down
Os08g0514300	LOC_Os08g40300	expressed protein	16.4316	6.23322	2.67891	-1.39843	down	-2.61676	down
Os03g0206150	-		4.41164	1.2402	0.719255	-1.83074	down	-2.61674	down
Os01g0598200	LOC_Os01g41510	calcineurin B, putative, expressed	4.79579	2.44085	0.782514	-0.974385		-2.61558	down
Os10g0395200	LOC_Os10g25570	expressed protein	9.85233	0.716076	1.60867	-3.78228	down	-2.61459	down
Os01g0225550	-		1.45551	0.0424409	0.23767	-5.09993	down	-2.61449	down
Os01g0871600	LOC_Os01g65110	POT family protein, expressed	4.76387	5.10062	0.778962	0.0985386		-2.61251	down
Os10g0412700	LOC_Os10g27280	thaumatin, putative, expressed	2.57995	0.259943	0.42238	-3.31108	down	-2.61073	down
Os01g0884850			36.1692	28.0056	5.92218	-0.369047		-2.61056	down
Os11g0530650			3.11794	1.55451	0.510822	-1.00413	down	-2.6097	down
Os04g0388800	LOC_Os04g31940	dnaJ domain containing protein, expressed	1.51514	1.17543	0.248767	-0.366262		-2.60658	down
Os04g0511200	LOC_Os04g43200	caleosin related protein, putative, expressed	93.0543	12.5251	15.2988	-2.89325	down	-2.60465	down
Os06g0705400	LOC_Os06g49190	LTPL154 - Protease inhibitor/seed storage/LTP family protein precursor, expressed	4.38055	1.89996	0.720201	-1.20515	down	-2.60464	down
Os01g0960500	LOC_Os01g73000	copine, putative, expressed	85.6622	14.2511	14.0875	-2.58759	down	-2.60424	down
Rice_newGene_3256			1.19418	0.456897	0.196482	-1.38608	down	-2.60355	down
Os01g0105700	LOC_Os01g01600	ethylene-responsive protein related, putative, expressed	1.32198	0.524014	0.217519	-1.33502	down	-2.60349	down
Rice_newGene_120			48.2948	10.7197	7.97233	-2.1716	down	-2.59879	down
Os12g0146500	LOC_Os12g05180	avr9/Cf-9 rapidly elicited protein, putative, expressed	2.08433	0.611122	0.344914	-1.77005	down	-2.59528	down
Os05g0449900	LOC_Os05g37730	MYB family transcription factor, putative, expressed	9.86548	1.61363	1.63978	-2.61208	down	-2.58889	down
Os04g0421850			4.61267	2.55298	0.770134	-0.85342		-2.58242	down
Os06g0527800	LOC_Os06g33640	CAPIP1, putative, expressed	179.194	107.225	29.997	-0.740881		-2.57863	down
Os03g0100030			18.8065	8.06546	3.1511	-1.2214	down	-2.5773	down
Os01g0876300	LOC_Os01g65510	OsFBX31 - F-box domain containing protein, expressed	23.1602	3.57948	3.88353	-2.69382	down	-2.5762	down
Os11g0670900	LOC_Os11g44800	expressed protein	6.60281	0.489165	1.10796	-3.75469	down	-2.57517	down
Os10g0374600	-		0.624481	0.385854	0.104829	-0.694603		-2.57462	down
Os07g0444650			0.965385	0.407633	0.162071	-1.24383	down	-2.57448	down
Os09g0419100	LOC_Os09g25139		2.98649	0.868843	0.50263	-1.78128	down	-2.57088	down
Os04g0430800	LOC_Os04g35150	thioredoxin, putative	1.76492	0.655227	0.297765	-1.42954	down	-2.56736	down
Os05g0535600	LOC_Os05g45900	endonuclease/exonuclease/phosphatase family domain containing protein, expressed	0.582883	0.243264	0.0985755	-1.26069	down	-2.56391	down
Os10g0540000	LOC_Os10g39450	RING-H2 finger protein, putative, expressed	9.94009	2.35664	1.68367	-2.07653	down	-2.56165	down
Os01g0550600	LOC_Os01g36970	expressed protein	2.94632	1.99199	0.50708	-0.564704		-2.53863	down
Os07g0607400	LOC_Os07g41650	pectinesterase, putative, expressed	117.729	17.8197	20.3011	-2.72392	down	-2.53584	down
Os04g0682400	LOC_Os04g58590	RNA recognition motif containing protein, putative, expressed	0.404474	0.123782	0.0699088	-1.70825	down	-2.5325	down
Rice_newGene_1320			7.88154	5.89977	1.36284	-0.417819		-2.53186	down
Os01g0711500	LOC_Os01g51420	calcineurin B, putative, expressed	3.97044	0.819082	0.686654	-2.27722	down	-2.53164	down
Os07g0422250			59.7031	14.1459	10.3443	-2.07742	down	-2.52897	down
Os12g0165200	LOC_Os12g06820	PE repeat family protein, putative, expressed	0.812945	0	0.141662	#NUM!	down	-2.5207	down
Os06g0226700	LOC_Os06g12230	TCP-domain protein, putative, expressed	2.96716	1.00152	0.517207	-1.56689	down	-2.52027	down
Os04g0103601	-		7.92101	1.60995	1.38374	-2.29867	down	-2.51711	down
Os06g0679500	LOC_Os06g46570	galactosyltransferase, putative, expressed	29.6424	3.12278	5.19953	-3.24676	down	-2.51121	down
Os12g0516800	LOC_Os12g33194	expressed protein	2.63244	0.667467	0.461919	-1.97963	down	-2.51069	down
Os01g0750600	LOC_Os01g54700	retrotransposon protein, putative, unclassified, expressed	61.2579	11.2245	10.8128	-2.44824	down	-2.50216	down
Os03g0828500	LOC_Os03g61280	OsMan05 - Endo-Beta-Mannanase, expressed	4.88427	0.539083	0.865862	-3.17956	down	-2.49593	down
Os05g0102500	LOC_Os05g01210	expressed protein	91.2291	19.2752	16.2016	-2.24275	down	-2.49336	down
Os09g0369500	LOC_Os09g20400	expressed protein	16.8184	2.99061	2.99111	-2.49153	down	-2.49129	down
Os01g0758400	LOC_Os01g55360	phosphatidate cytidylyltransferase, putative, expressed	6.74828	1.2555	1.20818	-2.42626	down	-2.48168	down
Os09g0313600	LOC_Os09g14440	transposon protein, putative, CACTA, En/Spm sub-class	1.86633	0.51371	0.334318	-1.86118	down	-2.48091	down
Os04g0503600	LOC_Os04g42480	receptor-like protein kinase At3g46290 precursor, putative, expressed	1.70641	0.761146	0.305821	-1.16472	down	-2.48021	down
Os03g0747500	LOC_Os03g53620	late embryogenesis abundant protein D-34, putative, expressed	9.77707	3.00601	1.75352	-1.70155	down	-2.47915	down
Os01g0734200	LOC_Os01g53294	respiratory burst oxidase protein B, putative, expressed	18.607	7.78079	3.33947	-1.25786	down	-2.47816	down
Os07g0214100			4755.08	554.473	854.114	-3.10028	down	-2.47697	down
Os01g0971100	LOC_Os01g73960	drought induced 19 protein, putative, expressed	51.9602	12.7959	9.34379	-2.02173	down	-2.47533	down
Os02g0265300	LOC_Os02g16544	expressed protein	4.12856	5.88378	0.742898	0.511105		-2.4744	down
Os04g0589800	LOC_Os04g49980	late embryogenesis abundant group 1, putative, expressed	52.8874	19.6794	9.52468	-1.42624	down	-2.47318	down
Os11g0582400	LOC_Os11g37270	AMBP1 - Antimicrobial peptide MBP-1 family protein precursor, expressed	861.786	279.457	155.894	-1.6247	down	-2.46676	down
Os05g0475300	LOC_Os05g39760	VHS and GAT domain containing protein, expressed	6.71213	1.777	1.21649	-1.91733	down	-2.46404	down
Os03g0266100	LOC_Os03g15940	OsWLIM2 - LIM domain protein, putative actin-binding protein and transcription factor, expressed	76.4046	8.0875	13.8875	-3.23989	down	-2.45988	down
Os12g0635400	-		5.90228	1.54243	1.07426	-1.93607	down	-2.45793	down
Os10g0407200	LOC_Os10g26700	YGL010w, putative, expressed	313.414	297.992	57.2342	-0.072796		-2.45312	down
Os03g0358975			1.2084	0.539808	0.220719	-1.16258	down	-2.45282	down
Os06g0473700	LOC_Os06g27910	oleosin, putative, expressed	78.1786	25.6124	14.2848	-1.60993	down	-2.45229	down
Os12g0165300	-		8.60293	0.709942	1.57254	-3.59906	down	-2.45173	down
Os03g0238600	LOC_Os03g13540	Ser/Thr protein phosphatase family protein, putative, expressed	189.217	68.9789	34.7231	-1.45581	down	-2.44607	down
Os07g0652900	LOC_Os07g45620	retrotransposon protein, putative, Ty3-gypsy subclass	17.9862	5.50168	3.3092	-1.70895	down	-2.44234	down
Os06g0102100	LOC_Os06g01250	cytochrome P450, putative, expressed	2.03336	0.319109	0.374498	-2.67174	down	-2.44084	down
Os08g0296900	LOC_Os08g20020	octicosapeptide/Phox/Bem1p, putative, expressed	44.1476	9.92293	8.13443	-2.1535	down	-2.44022	down
Os02g0104500	LOC_Os02g01380	expressed protein	1.4544	0.991072	0.268336	-0.553362		-2.43831	down
Os01g0337160	-		8.42195	5.23572	1.55923	-0.685766		-2.43332	down
Os03g0269300	LOC_Os03g16260	protein kinase, putative, expressed	9.89706	5.04211	1.83455	-0.972972		-2.43157	down
Os09g0508250			7.13255	2.38653	1.33027	-1.5795	down	-2.4227	down
Os06g0494000	LOC_Os06g29804	expressed protein	2.93409	1.32265	0.547355	-1.14948	down	-2.42236	down
Os10g0377000	LOC_Os10g23060	expressed protein	27.538	4.47868	5.14487	-2.62028	down	-2.42022	down
Os06g0167200	LOC_Os06g07100	RING-H2 finger protein, putative, expressed	28.2082	5.62827	5.27326	-2.32535	down	-2.41935	down
Os03g0701200	LOC_Os03g49440	phosphatase, putative, expressed	45.121	5.03856	8.43971	-3.16272	down	-2.41853	down
Os01g0702450	LOC_Os01g50700	dehydrin family protein, expressed	68.2476	15.8109	12.7662	-2.10986	down	-2.41845	down
Os04g0510600	LOC_Os04g43160	expressed protein	135.072	17.4613	25.3408	-2.9515	down	-2.4142	down
Rice_newGene_462			2.53459	1.02406	0.47638	-1.30745	down	-2.41157	down
Os06g0142300	LOC_Os06g05000	early nodulin 93 ENOD93 protein, putative, expressed	251.429	405.372	47.3116	0.689095		-2.40989	down
Os06g0141700	LOC_Os06g04950	early nodulin 93 ENOD93 protein, putative, expressed	3.46855	3.79697	0.656016	0.130516		-2.40253	down
Os01g0959900	LOC_Os01g72950	expressed protein	4.91797	1.77788	0.930934	-1.46791	down	-2.40131	down
Rice_newGene_1268			33.7569	10.5289	6.39833	-1.68083	down	-2.39942	down
Rice_newGene_1597			8.95526	4.01456	1.69755	-1.15749	down	-2.39928	down
Os11g0303800	LOC_Os11g19864	transposon protein, putative, Pong sub-class, expressed	4.28237	0.70027	0.812428	-2.61243	down	-2.3981	down
Os01g0644200	-		7.84737	2.88209	1.48974	-1.44509	down	-2.39715	down
Os01g0726700	LOC_Os01g52690	retrotransposon protein, putative, unclassified, expressed	12.3637	4.15122	2.34739	-1.5745	down	-2.39698	down
Os05g0129400	LOC_Os05g03870	expressed protein	2.37414	2.31475	0.450876	-0.0365486		-2.3966	down
Os12g0587100	LOC_Os12g39700	retrotransposon protein, putative, unclassified	0.369823	0.0134369	0.0703105	-4.78256	down	-2.39502	down
Os12g0555600	LOC_Os12g36890	CSLD4 - cellulose synthase-like family D, expressed	11.4354	4.34379	2.17767	-1.39648	down	-2.39265	down
Os01g0709750			0.577169	0.512393	0.110089	-0.171743		-2.39032	down
Os07g0405700			3.36173	0.612107	0.641495	-2.45735	down	-2.38969	down
Os02g0793900	LOC_Os02g55080	snf1-related kinase interactor 2, putative, expressed	54.7763	11.1652	10.4535	-2.29455	down	-2.38957	down
Os11g0181200	LOC_Os11g07911	expressed protein	28.9737	6.66005	5.55308	-2.12114	down	-2.38338	down
Os02g0770100	LOC_Os02g53070	HYS1, putative, expressed	28.1778	5.90653	5.41185	-2.25417	down	-2.38036	down
Os11g0109050			10.3115	1.13136	1.98279	-3.18812	down	-2.37865	down
Os01g0541800	LOC_Os01g36070	nodulin MtN3 family protein, putative, expressed	17.27	13.127	3.32146	-0.395731		-2.37838	down
Os09g0544900	LOC_Os09g37280	peroxisomal multifunctional enzyme type 2, putative, expressed	14.3169	2.18267	2.75623	-2.71355	down	-2.37695	down
Os01g0234850	LOC_Os01g13360	phosphatidylinositol 3- and 4-kinase family protein, putative, expressed	24.612	2.70532	4.73886	-3.18549	down	-2.37675	down
Os04g0391500	LOC_Os04g32110	ACT domain containing protein, expressed	2.37101	1.56042	0.460124	-0.603568		-2.36541	down
Os05g0115100	LOC_Os05g02450	expressed protein	6.9541	2.14176	1.3532	-1.69907	down	-2.36149	down
Os12g0433700	LOC_Os12g24580	Lg106, putative	10.0881	1.13033	1.96373	-3.15783	down	-2.36099	down
Os03g0729100	LOC_Os03g51930	expressed protein	45.3814	14.2374	8.87401	-1.67241	down	-2.35444	down
Os04g0679900	LOC_Os04g58330	expressed protein	41.5136	12.1486	8.1178	-1.77279	down	-2.35442	down
Os10g0195250	LOC_Os10g11889	expressed protein	38.5458	35.2492	7.54029	-0.128983		-2.35388	down
Os05g0381600			12.4482	4.00755	2.43643	-1.63514	down	-2.3531	down
Os02g0777400	LOC_Os02g53720	phytosulfokine receptor precursor, putative, expressed	6.84538	2.37418	1.34583	-1.5277	down	-2.34664	down
Os06g0475400	LOC_Os06g28124	glycosyltransferase, putative, expressed	2.22003	0.680352	0.436833	-1.70623	down	-2.34543	down
Os01g0750666			69.3663	12.8458	13.6685	-2.43294	down	-2.34338	down
Os02g0639800	LOC_Os02g42690	zinc finger, C3HC4 type domain containing protein, expressed	26.4019	3.6048	5.20453	-2.87265	down	-2.3428	down
Os10g0544600	LOC_Os10g39770	zinc finger, C3HC4 type, domain containing protein, expressed	2.42371	0.361872	0.478837	-2.74367	down	-2.33961	down
Os01g0839100	LOC_Os01g62190	ZOS1-15 - C2H2 zinc finger protein, expressed	65.8864	8.84622	13.0238	-2.89685	down	-2.33883	down
Os11g0166450			6.58783	3.02738	1.30771	-1.12173	down	-2.33276	down
Rice_newGene_1569			41.622	17.9141	8.28437	-1.21625	down	-2.32888	down
Os12g0586300	LOC_Os12g39640	MYB family transcription factor, putative, expressed	1.68092	0.346857	0.335635	-2.27684	down	-2.32429	down
Os03g0270000	LOC_Os03g16350	DNA binding protein, putative, expressed	1.9785	0.359161	0.395219	-2.4617	down	-2.32368	down
Os10g0451900	LOC_Os10g31440	retrotransposon protein, putative, unclassified, expressed	1.37887	4.86695	0.275504	1.81953	up	-2.32334	down
Rice_newGene_952			8.8058	3.85202e-05	1.75945	-17.8025	down	-2.32333	down
Os01g0594500	LOC_Os01g41140	THION18 - Plant thionin family protein precursor, expressed	53.9372	13.0227	10.7772	-2.05025	down	-2.3233	down
Os03g0179400	LOC_Os03g08170	protein kinase APK1B, chloroplast precursor, putative, expressed	1.6401	0.465822	0.328265	-1.81593	down	-2.32085	down
Os01g0778100	LOC_Os01g57020	expressed protein	66.8697	10.8483	13.4428	-2.62388	down	-2.31452	down
Os09g0322100	-		35.5075	6.73687	7.15221	-2.39797	down	-2.31166	down
Os05g0415200	LOC_Os05g34290	glutathione gamma-glutamylcysteinyltransferase 1, putative, expressed	19.1412	5.06397	3.86647	-1.91834	down	-2.30759	down
Os07g0298900	LOC_Os07g20340	heavy metal-associated domain containing protein, expressed	17.8719	8.28989	3.6144	-1.10827	down	-2.30586	down
Rice_newGene_470			1.12775	0.337445	0.229445	-1.74073	down	-2.29723	down
Os12g0553800			4.97333	3.1908	1.01628	-0.640294		-2.29091	down
Os06g0507100			76.5598	41.2676	15.6473	-0.891578		-2.29067	down
Os04g0338100	LOC_Os04g26920	oxidoreductase, aldo/keto reductase family protein, putative, expressed	1.06013	0.232183	0.216716	-2.19091	down	-2.29037	down
Os02g0773200	LOC_Os02g53320	universal stress protein domain containing protein, putative, expressed	36.7291	17.3308	7.50893	-1.08359	down	-2.29024	down
Os04g0423100	LOC_Os04g34580	FAD binding domain containing protein, expressed	1.10792	0.391753	0.227649	-1.49984	down	-2.28297	down
Os06g0523300	LOC_Os06g33200	expressed protein	9.26919	1.48536	1.90527	-2.64163	down	-2.28245	down
Os01g0706600	LOC_Os01g51030	expressed protein	44.6148	12.2988	9.17324	-1.859	down	-2.28202	down
Os07g0241500	LOC_Os07g13770	UDP-glucoronosyl and UDP-glucosyl transferase domain containing protein, expressed	10.2589	1.13154	2.11133	-3.18052	down	-2.28065	down
Os01g0680500	-		2.60359	0.590124	0.535859	-2.14141	down	-2.28058	down
Os01g0925400	LOC_Os01g70110	No apical meristem protein, putative, expressed	511.336	109.315	105.312	-2.22578	down	-2.2796	down
Os04g0672300	LOC_Os04g57650	expressed protein	6.27061	0.825837	1.29467	-2.92468	down	-2.27602	down
Os01g0127600	LOC_Os01g03680	BBTI8 - Bowman-Birk type bran trypsin inhibitor precursor, expressed	12.779	5.17143	2.6409	-1.30514	down	-2.27467	down
Os02g0214766			1.3492	1.01783	0.278995	-0.406608		-2.27379	down
Os10g0550000	LOC_Os10g40250	expressed protein	2.24932	0.474948	0.465875	-2.24365	down	-2.27148	down
Os07g0143200	LOC_Os07g05010	helix-loop-helix DNA-binding domain containing protein, expressed	2.69624	0.755246	0.559304	-1.83593	down	-2.26925	down
Os11g0198250			90.9194	24.9771	18.9226	-1.86398	down	-2.26448	down
Rice_newGene_707			10.3017	2.84881	2.14522	-1.85445	down	-2.26368	down
Os03g0193000	LOC_Os03g09280	gibberellin response modulator protein, putative, expressed	10.7851	3.98127	2.25316	-1.43773	down	-2.25901	down
Os12g0174200	LOC_Os12g07550	expressed protein	20.8177	10.4645	4.36029	-0.992307		-2.25531	down
Rice_newGene_1190			4.53547	0.366915	0.951001	-3.62773	down	-2.25373	down
Rice_newGene_3046			4.65589	3.85501	0.977489	-0.272322		-2.2519	down
Os07g0659900	LOC_Os07g46570	glutaredoxin, putative, expressed	24.3933	5.93819	5.12309	-2.03839	down	-2.2514	down
Os03g0261800	LOC_Os03g15530	expressed protein	3.47169	0.9888	0.730768	-1.81189	down	-2.24815	down
Os05g0358500	LOC_Os05g29030	protein phosphatase 2C, putative, expressed	3.83896	0.996217	0.809818	-1.94618	down	-2.24505	down
Os08g0104400	LOC_Os08g01370	expressed protein	89.84	23.0753	18.9724	-1.96101	down	-2.24346	down
Os05g0442550			0.581855	0.075107	0.123183	-2.95364	down	-2.23986	down
Os07g0587300	LOC_Os07g39860	expressed protein	30.0495	6.67498	6.36512	-2.17051	down	-2.23908	down
Rice_newGene_677			1.49506	0.746336	0.317455	-1.00231	down	-2.23558	down
Os04g0520900	LOC_Os04g44030	PPR repeat domain containing protein, putative, expressed	0.726039	0.435054	0.154165	-0.738853		-2.23557	down
Rice_newGene_1298			5.60691	3.14893	1.19151	-0.832344		-2.23441	down
Os10g0528400	LOC_Os10g38501		10.134	4.82383	2.15645	-1.07095	down	-2.23247	down
Os04g0510900	LOC_Os04g43170	caleosin related protein, putative, expressed	71.8395	20.9906	15.376	-1.77503	down	-2.2241	down
Os01g0687850			14.4287	3.05351	3.09581	-2.2404	down	-2.22055	down
Os01g0667700	LOC_Os01g47740	zinc finger, C3HC4 type domain containing protein, expressed	57.6631	19.8921	12.3732	-1.53545	down	-2.22043	down
Os01g0822900	LOC_Os01g60740	LTPL16 - Protease inhibitor/seed storage/LTP family protein precursor, expressed	29.922	12.8527	6.43451	-1.21914	down	-2.21731	down
Os01g0695900	LOC_Os01g50110	MYB family transcription factor, putative, expressed	6.39846	2.24905	1.37633	-1.50841	down	-2.2169	down
Os09g0381100	LOC_Os09g21340	nucleobase-ascorbate transporter, putative, expressed	29.3617	12.3599	6.321	-1.24827	down	-2.21571	down
Os01g0360333			1.17815	0.315992	0.253899	-1.89856	down	-2.2142	down
Os09g0415050			5.44716	2.83047	1.17864	-0.944463		-2.20838	down
Os11g0512600	LOC_Os11g31380	no apical meristem protein, putative	20.2929	15.992	4.39347	-0.343625		-2.20754	down
Os12g0290150			18.9027	8.21642	4.10164	-1.20201	down	-2.20432	down
Os01g0711600	LOC_Os01g51430	green ripe-like, putative, expressed	23.9535	6.93322	5.2075	-1.78864	down	-2.20158	down
Os05g0198200	LOC_Os05g10930	OsGrx_C15 - glutaredoxin subgroup III, expressed	83.3525	21.3581	18.1435	-1.96444	down	-2.19977	down
Os08g0400300	LOC_Os08g30930	expressed protein	25.5634	10.141	5.574	-1.33388	down	-2.19729	down
Os12g0239200	LOC_Os12g13670	expressed protein	5.86564	2.00858	1.28105	-1.54611	down	-2.19497	down
Os06g0595800	LOC_Os06g39470	transferase family protein, putative, expressed	110.911	18.6978	24.2623	-2.56846	down	-2.19261	down
Os03g0243900	LOC_Os03g14030	thaumatin, putative, expressed	4.93401	1.7598	1.08296	-1.48735	down	-2.18778	down
Os04g0592600	LOC_Os04g50216	SNARE associated Golgi protein, putative, expressed	31.425	10.0216	6.90066	-1.6488	down	-2.18711	down
Os01g0746400	LOC_Os01g54270	transposon protein, putative, unclassified	1.35921	0.547596	0.29875	-1.31158	down	-2.18576	down
Os06g0118700	LOC_Os06g02780	aspartic protease, putative, expressed	10.3435	2.7729	2.27495	-1.89926	down	-2.18482	down
Rice_newGene_69			1.29862	0.555222	0.285852	-1.22584	down	-2.18363	down
Os09g0370000	LOC_Os09g20420	expressed protein	2.52523	1.90415	0.55627	-0.407268		-2.18256	down
Os06g0318300	LOC_Os06g21340	rho GDP-dissociation inhibitor 1, putative, expressed	10.8418	4.61593	2.39089	-1.23191	down	-2.18099	down
Os07g0522900	LOC_Os07g33850	ras-related protein, putative, expressed	14.7401	4.5185	3.25165	-1.70583	down	-2.1805	down
Os07g0419200	LOC_Os07g23720	B4-BTB4 - Bric-a-Brac, Tramtrack, Broad Complex BTB domain with B4 subfamily conserved sequence, expressed	38.8289	10.5998	8.57072	-1.87309	down	-2.17964	down
Os07g0479100	LOC_Os07g29600	zinc finger, C3HC4 type, domain containing protein, expressed	5.43177	1.36925	1.20009	-1.98804	down	-2.17828	down
Os03g0142500	LOC_Os03g04890	zinc finger family protein, putative, expressed	2.74572	0.345247	0.607071	-2.99148	down	-2.17725	down
Os02g0799000	LOC_Os02g55560	protein phosphatase 2C, putative, expressed	257.241	115.214	56.9803	-1.1588	down	-2.17459	down
Rice_newGene_459			15.5573	6.0722	3.44615	-1.3573	down	-2.17453	down
Os05g0419800	LOC_Os05g34700	GDSL-like lipase/acylhydrolase, putative, expressed	3.24589	1.35237	0.72018	-1.26312	down	-2.17218	down
Os02g0136000	LOC_Os02g04340	NIN-like protein 2, putative, expressed	2.63776	0.648414	0.585378	-2.02433	down	-2.17187	down
Os03g0412300	LOC_Os03g29920	proline-rich protein, putative, expressed	3.66207	1.61399	0.813802	-1.18203	down	-2.16991	down
Os01g0665900	LOC_Os01g47570	expressed protein	3.08415	0.569798	0.685485	-2.43635	down	-2.16968	down
Os03g0107600	LOC_Os03g01730	expressed protein	2.89431	1.08565	0.645274	-1.41466	down	-2.16524	down
Os03g0565900	LOC_Os03g36830	expressed protein	1.63356	0.813911	0.364288	-1.00508	down	-2.16487	down
Os01g0819700	LOC_Os01g60420	expressed protein	11.9494	1.17683	2.66601	-3.34396	down	-2.16418	down
Os03g0632800	LOC_Os03g43360	zinc finger, C3HC4 type domain containing protein, expressed	19.5295	4.44383	4.3732	-2.13578	down	-2.15889	down
Os03g0128700	LOC_Os03g03660	CAMK_CAMK_like.17 - CAMK includes calcium/calmodulin depedent protein kinases, expressed	50.1171	14.0867	11.2306	-1.83097	down	-2.15787	down
Os07g0680000	LOC_Os07g48229	vacuolar-sorting receptor precursor, putative, expressed	3.11213	0.452228	0.698324	-2.78278	down	-2.15593	down
Os03g0793700	LOC_Os03g57960	cupin domain containing protein, expressed	432.294	166.726	97.1405	-1.37453	down	-2.15387	down
Os12g0112300	LOC_Os12g02100	expressed protein	2.92854	0.91774	0.659837	-1.67402	down	-2.15	down
Os06g0340301	-		3.20045	0.868895	0.721476	-1.88102	down	-2.14925	down
Os01g0625200	LOC_Os01g43580	kinesin motor domain containing protein, putative, expressed	90.0753	27.0094	20.3616	-1.73767	down	-2.14528	down
Os04g0434400	LOC_Os04g35490	expressed protein	5.18481	1.57264	1.17236	-1.7211	down	-2.14488	down
Os07g0213800	LOC_Os07g11330	RAL2 - Seed allergenic protein RA5/RA14/RA17 precursor, expressed	15306.6	2870.75	3465.19	-2.41465	down	-2.14315	down
Os06g0163100			1.28008	0.913931	0.290272	-0.486077		-2.14076	down
Os06g0247900	LOC_Os06g13830	endoglucanase, putative, expressed	2.47346	1.07049	0.561728	-1.20826	down	-2.13859	down
Os09g0482000	LOC_Os09g30411	UBX domain-containing protein, putative, expressed	4.59077	1.16004	1.04756	-1.98456	down	-2.1317	down
Os02g0672500	LOC_Os02g45100	mitochondrial import inner membrane translocase subunit Tim17, putative, expressed	5.47501	0.768569	1.25227	-2.83261	down	-2.12832	down
Os09g0452900	LOC_Os09g27950	galactosyltransferase, putative, expressed	6.17876	4.16608	1.41332	-0.568627		-2.12823	down
Os05g0330600	LOC_Os05g26620	PROLM14 - Prolamin precursor, putative, expressed	65.3564	12.6609	14.9637	-2.36795	down	-2.12686	down
Os02g0633300	LOC_Os02g42220	transposon protein, putative, unclassified, expressed	2.77572	1.44961	0.63559	-0.937193		-2.12669	down
Os05g0440100	LOC_Os05g36920	histone deacetylase, putative, expressed	17.3224	3.82568	3.97471	-2.17885	down	-2.12371	down
Os02g0493050	LOC_Os02g29140	ankyrin, putative, expressed	14.5418	7.43761	3.3451	-0.967297		-2.12009	down
Os01g0382200	LOC_Os01g28474	transferase family protein, putative, expressed	2.86462	0.818811	0.659368	-1.80674	down	-2.11919	down
Os04g0541500	LOC_Os04g45800	diacylglycerol kinase, putative, expressed	15.012	5.03133	3.45619	-1.5771	down	-2.11886	down
Rice_newGene_166			2.55352	0.758709	0.589278	-1.75087	down	-2.11547	down
Os03g0191000	LOC_Os03g09100	calmodulin-binding transcription activator, putative, expressed	6.75452	1.92239	1.56001	-1.81295	down	-2.11429	down
Os11g0444700	LOC_Os11g25780	PB1 domain containing protein, expressed	10.5753	1.10902	2.4482	-3.25334	down	-2.11091	down
Os08g0500300	LOC_Os08g39100	protein phosphatase 2C, putative, expressed	3.26086	0.889612	0.755003	-1.874	down	-2.1107	down
Os07g0194500	LOC_Os07g09630	oxidoreductase, putative, expressed	91.0539	117.531	21.1151	0.368242		-2.10845	down
Os08g0392700	-		9.0677	4.1368	2.11091	-1.13222	down	-2.10287	down
Os07g0206400	LOC_Os07g10560	conserved hypothetical protein	15410.2	11074.4	3589.51	-0.476657		-2.10203	down
Os02g0558200			2.09753	0.701475	0.48989	-1.58023	down	-2.09816	down
Os05g0104900	LOC_Os05g01460	STIP1 homology and U box-containing protein 1, putative, expressed	24.0218	7.02419	5.65571	-1.77394	down	-2.08657	down
Rice_newGene_420			3.11479	2.07154	0.734451	-0.588431		-2.0844	down
Os09g0468900	LOC_Os09g29380	expressed protein	30.7144	8.27689	7.24907	-1.89175	down	-2.08305	down
Os09g0314333	LOC_Os09g14520	integral membrane protein, putative, expressed	1.71599	0.331092	0.406222	-2.37374	down	-2.0787	down
Os11g0282800	LOC_Os11g17970	POT family protein, expressed	52.9315	5.16035	12.543	-3.35859	down	-2.07724	down
Os11g0669200	LOC_Os11g44690	cysteine-rich receptor-like protein kinase 19 precursor, putative, expressed	1.6839	0.162859	0.399212	-3.37011	down	-2.07658	down
Os07g0107366	-		4.01483	1.93625	0.952115	-1.05207	down	-2.07613	down
Os10g0520700	LOC_Os10g37640	HIT zinc finger domain containing protein, expressed	34.021	18.5068	8.07164	-0.878369		-2.07549	down
Os03g0854600	LOC_Os03g63760	glycosyl hydrolases family 16, putative, expressed	4.85403	1.528	1.15354	-1.66754	down	-2.07311	down
Os05g0584900	LOC_Os05g50770	C4-dicarboxylate transporter/malic acid transport protein, expressed	3.98454	1.03898	0.947175	-1.93925	down	-2.07271	down
Os05g0108100	LOC_Os05g01760	lysine ketoglutarate reductase trans-splicing related 1, putative, expressed	28.1087	12.4524	6.69166	-1.17459	down	-2.07058	down
Os02g0257200	LOC_Os02g15740	expressed protein	5.59813	1.79362	1.3354	-1.64207	down	-2.06767	down
Os04g0525900	LOC_Os04g44430	transporter, major facilitator family, putative, expressed	25.5794	8.73456	6.10441	-1.55018	down	-2.06706	down
Os03g0800200	LOC_Os03g58600	PAZ domain containing protein, putative, expressed	1.1414	0.306715	0.272431	-1.89584	down	-2.06684	down
Os02g0214900	LOC_Os02g12350	histone deacetylase, putative, expressed	13.1946	9.50005	3.15109	-0.473941		-2.06602	down
Os03g0673400			24.4821	7.1394	5.86996	-1.77785	down	-2.0603	down
Os02g0675100	LOC_Os02g45260		3.66963	2.60077	0.880298	-0.496696		-2.05957	down
Os01g0254100	LOC_Os01g15020	lissencephaly type-1-like homology motif, putative, expressed	24.9814	7.80818	5.99334	-1.6778	down	-2.05943	down
Os04g0656800	LOC_Os04g56180	peroxidase precursor, putative, expressed	2.86774	1.35707	0.688403	-1.07942	down	-2.05859	down
Os01g0905700	LOC_Os01g67850	zinc finger, RING-type, putative, expressed	34.724	14.5356	8.34508	-1.25634	down	-2.05694	down
Os04g0550700	LOC_Os04g46480	expressed protein	13.9839	5.70106	3.37755	-1.29446	down	-2.04972	down
Os03g0162800	LOC_Os03g06700	3-ketoacyl-CoA synthase, putative, expressed	1.38534	0.222157	0.334634	-2.64059	down	-2.04958	down
Os01g0654400	LOC_Os01g46600	seed maturation protein PM41, putative, expressed	16.6791	8.80618	4.02966	-0.921453		-2.04931	down
Os11g0451700	LOC_Os11g26570	dehydrin, putative, expressed	16.368	3.29752	3.95766	-2.31142	down	-2.04816	down
Os03g0704700	LOC_Os03g49770	oxysterol-binding protein, putative, expressed	67.0002	14.7669	16.267	-2.1818	down	-2.04222	down
Os01g0806200	LOC_Os01g59180	OsFBX27 - F-box domain containing protein, expressed	16.6092	3.85084	4.04286	-2.10874	down	-2.03853	down
Os07g0674800	LOC_Os07g47790	AP2 domain containing protein, expressed	77.783	33.861	18.9362	-1.19983	down	-2.03831	down
Os08g0518800	LOC_Os08g40680	glycosyl hydrolase, putative, expressed	14.0094	3.16518	3.41867	-2.14604	down	-2.03489	down
Os06g0289900	LOC_Os06g18670	anthocyanidin 3-O-glucosyltransferase, putative, expressed	22.4773	9.66684	5.49432	-1.21735	down	-2.03246	down
Os03g0649000	LOC_Os03g44670	expressed protein	0.684217	0.29842	0.167477	-1.19711	down	-2.03049	down
Os04g0415200	LOC_Os04g33880	HVA22, putative, expressed	48.3459	26.3196	11.8534	-0.877256		-2.02809	down
Os09g0483500	LOC_Os09g31040	EF hand family protein, putative, expressed	16.9841	14.7689	4.16583	-0.201622		-2.02751	down
Os02g0201300	LOC_Os02g10730	expressed protein	6.71741	3.48606	1.65078	-0.946308		-2.02476	down
Os02g0117550			0.8795	0.168746	0.21666	-2.38183	down	-2.02125	down
Os12g0566250	-		14.1696	4.7142	3.50214	-1.58771	down	-2.01649	down
Os03g0116300			79.7124	21.5811	19.707	-1.88504	down	-2.01609	down
Rice_newGene_2430			1.90192	1.01978	0.470328	-0.899199		-2.01572	down
Rice_newGene_1900			12.7834	3.64129	3.16468	-1.81175	down	-2.01415	down
Os06g0603000	LOC_Os06g40080	heme oxygenase 1, putative, expressed	39.8916	7.22985	9.87577	-2.46405	down	-2.01412	down
Os03g0120400	LOC_Os03g02860	heavy metal-associated domain containing protein, expressed	23.5515	10.1819	5.84748	-1.20981	down	-2.00993	down
Os07g0631300	LOC_Os07g43770	expressed protein	8.54164	1.08296	2.12409	-2.97954	down	-2.00767	down
Os04g0555300	LOC_Os04g46880	transporter, major facilitator family, putative, expressed	6.36159	2.59722	1.58481	-1.29242	down	-2.00508	down
Os01g0717000	LOC_Os01g51920	phosphotransferase, putative, expressed	20.7254	5.64735	5.16892	-1.87576	down	-2.00347	down
Os04g0532800	LOC_Os04g45020	MYB family transcription factor, putative, expressed	48.0263	16.8604	12.0218	-1.51019	down	-1.99817	down
Os02g0152400	LOC_Os02g05830	ribulose bisphosphate carboxylase small chain, chloroplast precursor, putative, expressed	15.8543	6.59975	3.97716	-1.26439	down	-1.99506	down
Os09g0516700	LOC_Os09g34110	expressed protein	4.73598	0.842773	1.18824	-2.49045	down	-1.99484	down
Os09g0539000	LOC_Os09g36790	expressed protein	5.39458	1.81967	1.35459	-1.56783	down	-1.99365	down
Os08g0364900	LOC_Os08g27720	pirin, putative, expressed	1.24962	0.125387	0.314575	-3.31703	down	-1.99001	down
Os11g0282900	-		109.349	11.7058	27.5688	-3.22364	down	-1.98783	down
Os07g0214300	LOC_Os07g11380	RAL4 - Seed allergenic protein RA5/RA14/RA17 precursor, expressed	33115.6	5533.33	8362.58	-2.58129	down	-1.98549	down
Os01g0813350			6.55261	0.891092	1.65773	-2.87842	down	-1.98286	down
Os02g0697700	LOC_Os02g47000	expressed protein	36.6554	10.8833	9.28013	-1.75191	down	-1.98181	down
Os11g0200950			1.26183	0.2272	0.319467	-2.47348	down	-1.98177	down
Os06g0589500	LOC_Os06g38960	expressed protein	56.6511	25.8689	14.3429	-1.13088	down	-1.98177	down
Os07g0176500			5.05598	3.27739	1.28052	-0.625443		-1.98126	down
Os04g0249600	LOC_Os04g17660	rhodanese-like domain containing protein, putative, expressed	128.44	148.834	32.6648	0.212602		-1.97529	down
Os09g0127700	LOC_Os09g04100	expressed protein	21.1483	5.47317	5.38233	-1.95009	down	-1.97424	down
Os01g0739700	LOC_Os01g53750	glucan endo-1,3-beta-glucosidase precursor, putative, expressed	2.4919	1.50375	0.635694	-0.728681		-1.97084	down
Os06g0341300	LOC_Os06g23350	late embryogenesis abundant protein D-34, putative, expressed	2.40012	0.118569	0.613079	-4.33931	down	-1.96896	down
Os09g0463300	LOC_Os09g28850	expressed protein	13.7953	3.34043	3.52656	-2.04607	down	-1.96785	down
Os09g0308900	LOC_Os09g13870	lipid phosphatase protein, putative, expressed	47.5332	17.6818	12.1767	-1.42667	down	-1.96481	down
Os04g0509100	LOC_Os04g43030	lipase class 3 family protein, putative, expressed	8.95918	4.46172	2.29667	-1.00577	down	-1.96382	down
Os11g0112900	LOC_Os11g02159	expressed protein	3.55394	1.38914	0.91197	-1.35523	down	-1.96236	down
Os05g0161200	LOC_Os05g06890	relA-SpoT like protein RSH4, putative, expressed	1.85886	1.57769	0.478049	-0.236601		-1.95919	down
Os08g0243866			1.28931	0.206989	0.332183	-2.63897	down	-1.95655	down
Os06g0163000	LOC_Os06g06760	protein kinase, putative, expressed	2.38063	2.54892	0.613445	0.0985439		-1.95634	down
Os05g0312000	LOC_Os05g24660	IPP transferase, putative, expressed	2.37165	3.01676	0.611906	0.34711		-1.95451	down
Os10g0500600	LOC_Os10g35710	expressed protein	22.7132	12.0918	5.86105	-0.909509		-1.9543	down
Os08g0191433			219.728	68.7752	56.7648	-1.67576	down	-1.95265	down
Os03g0307500	-		61.8602	21.7241	15.9839	-1.50972	down	-1.95239	down
Os07g0642100	LOC_Os07g44770	expressed protein	0.743982	0.354324	0.192309	-1.0702	down	-1.95184	down
Os10g0497800	LOC_Os10g35470	oxidoreductase, putative, expressed	6.17455	2.70791	1.59623	-1.18915	down	-1.95167	down
Os07g0287800	LOC_Os07g18780	retrotransposon protein, putative, Ty1-copia subclass	20.8592	5.56806	5.40491	-1.90544	down	-1.94834	down
Os05g0249500	-		5.93045	2.54857	1.53846	-1.21845	down	-1.94665	down
Os01g0870350			9.77272	1.4569	2.53613	-2.74586	down	-1.94613	down
Os05g0381700	LOC_Os05g31690	expressed protein	17.8949	6.54209	4.64964	-1.45172	down	-1.94436	down
Os03g0769800	LOC_Os03g55990	homeobox domain containing protein, expressed	3.31704	0.667407	0.861894	-2.31326	down	-1.94431	down
Os02g0552150			1.94808	0.578429	0.506258	-1.75184	down	-1.94411	down
Os03g0622500	LOC_Os03g42464	expressed protein	6.77217	1.3771	1.76331	-2.29799	down	-1.94133	down
Os07g0214600	LOC_Os07g11410	RAL5 - Seed allergenic protein RA5/RA14/RA17 precursor, expressed	14574.7	3747.12	3795.66	-1.95961	down	-1.94104	down
Os01g0185500	LOC_Os01g09030	2-aminoethanethiol dioxygenase, putative, expressed	13.557	9.48439	3.54482	-0.515413		-1.93526	down
Os12g0255850			16.2484	4.61615	4.25753	-1.81554	down	-1.93221	down
Os07g0178700	LOC_Os07g08150	early light-induced protein, chloroplast precursor, putative, expressed	9.92124	2.64199	2.6027	-1.9089	down	-1.93051	down
Os04g0308000	LOC_Os04g24294	OsWAK35d - OsWAK short gene, expressed	14.9816	5.44804	3.93517	-1.45938	down	-1.9287	down
Os02g0257250			5.50585	2.29997	1.44791	-1.25935	down	-1.92699	down
Os01g0687800	LOC_Os01g49360	FAD-binding and arabino-lactone oxidase domains containing protein, putative, expressed	15.9984	2.44774	4.21139	-2.70841	down	-1.92556	down
Os07g0200500	LOC_Os07g10120	expressed protein	2.83063	0.87174	0.745266	-1.69915	down	-1.9253	down
Os02g0716950			96.5052	6.60758	25.4303	-3.86841	down	-1.92406	down
Os04g0604300	LOC_Os04g51460	glycosyl hydrolases family 16, putative, expressed	17.8076	2.13063	4.69659	-3.06314	down	-1.92281	down
Rice_newGene_416			14.1473	4.92601	3.7363	-1.52203	down	-1.92084	down
Os04g0476600	LOC_Os04g40070	GRAM and C2 domains containing protein, putative, expressed	10.512	4.49388	2.78398	-1.22601	down	-1.91682	down
Os07g0206500	LOC_Os07g10580	PROLM26 - Prolamin precursor, expressed	31195.6	21780.6	8267.42	-0.518299		-1.91583	down
Os03g0807700	LOC_Os03g59300	expressed protein	9.17098	2.73585	2.43353	-1.74509	down	-1.91403	down
Os05g0302300	LOC_Os05g23670	transcription factor jumonji, putative, expressed	37.4729	28.0304	9.95283	-0.418856		-1.91267	down
Os05g0562800	LOC_Os05g48840	expressed protein	15.2869	4.20034	4.06466	-1.86372	down	-1.91109	down
Os04g0559400	LOC_Os04g47190	aminotransferase domain containing protein, putative, expressed	85.535	41.3332	22.7483	-1.04922	down	-1.91076	down
Os01g0521200	-		4.06871	1.29877	1.08249	-1.64742	down	-1.91022	down
Os04g0671300	LOC_Os04g57560	amine oxidase, flavin-containing, domain containing protein, expressed	4.32601	0.786643	1.15205	-2.45926	down	-1.90883	down
Os01g0793550			33.5803	10.6704	8.9473	-1.654	down	-1.90809	down
Os11g0108800	LOC_Os11g01740	serine/threonine-protein kinase, putative, expressed	6.89894	2.21287	1.84163	-1.64046	down	-1.90539	down
Os02g0709200	LOC_Os02g47940	aminotransferase, classes I and II, domain containing protein, expressed	81.964	27.1875	21.9174	-1.59205	down	-1.90291	down
Os01g0878750			9.06582	3.66088	2.43081	-1.30825	down	-1.899	down
Os02g0777700	LOC_Os02g53740	XI-I, putative, expressed	17.7377	5.3151	4.75745	-1.73865	down	-1.89856	down
Os06g0168700	LOC_Os06g07220	LTPL128 - Protease inhibitor/seed storage/LTP family protein precursor, expressed	167.196	63.1113	44.8795	-1.40557	down	-1.89741	down
Os06g0638500	LOC_Os06g43170	transposon protein, putative, unclassified, expressed	2.94711	0.884869	0.791088	-1.73577	down	-1.89739	down
Os05g0591600	LOC_Os05g51390	uncharacterized protein PA4923, putative, expressed	10.284	7.38722	2.76232	-0.477301		-1.89645	down
Os06g0573600	LOC_Os06g37560	beta-galactosidase precursor, putative, expressed	45.2912	7.62035	12.17	-2.5713	down	-1.8959	down
Os01g0829700	-		4.70073	0.446403	1.26371	-3.39647	down	-1.89522	down
Os03g0250000	LOC_Os03g14590	calcium-binding EF hand family protein, putative, expressed	29.5559	12.1153	7.94936	-1.28661	down	-1.89453	down
Os03g0719900	LOC_Os03g51050	peptide transporter PTR2, putative, expressed	23.9567	6.91327	6.44612	-1.79299	down	-1.89393	down
Os04g0502800	LOC_Os04g42420	nodulin, putative, expressed	3.12118	1.7372	0.841095	-0.845328		-1.89175	down
Os04g0470100	LOC_Os04g39440	ras-related protein, putative, expressed	160.289	45.8695	43.2323	-1.80507	down	-1.89049	down
Os01g0235300	LOC_Os01g13420	SOUL heme-binding protein, putative, expressed	12.443	8.83219	3.36171	-0.494489		-1.88806	down
Os11g0119100	LOC_Os11g02660	hydrolase, alpha/beta fold family domain containing protein, expressed	3.06276	2.30051	0.827993	-0.412879		-1.88714	down
Os03g0322900	LOC_Os03g20680	late embryogenesis abundant protein 1, putative, expressed	41.3356	18.9011	11.1774	-1.12891	down	-1.8868	down
Os02g0649900	LOC_Os02g43370	transposon protein, putative, unclassified, expressed	6.57483	2.96389	1.78437	-1.14946	down	-1.88154	down
Os09g0327050			7.2162	3.18449	1.96533	-1.18018	down	-1.87647	down
Os03g0226600	LOC_Os03g12550	expressed protein	50.4377	15.1101	13.7686	-1.73899	down	-1.87312	down
Os04g0106000	LOC_Os04g01570	invertase/pectin methylesterase inhibitor family protein, putative, expressed	7.15106	2.24654	1.95374	-1.67045	down	-1.87192	down
Os04g0580300	LOC_Os04g49110	GRAS family transcription factor domain containing protein, expressed	33.5555	4.7958	9.17405	-2.80671	down	-1.87092	down
Os02g0716800	LOC_Os02g48570	peptide transporter PTR2, putative, expressed	28.6289	2.0395	7.82983	-3.81118	down	-1.87042	down
Os03g0723400	LOC_Os03g51350	expressed protein	24.5579	10.7325	6.73853	-1.1942	down	-1.86568	down
Os01g0878700	LOC_Os01g65670	amino acid transporter, putative, expressed	4.70307	2.84454	1.29055	-0.725408		-1.86562	down
Os01g0850900	LOC_Os01g63210	SOUL heme-binding protein, putative, expressed	5.77343	2.88786	1.58754	-0.999428		-1.86264	down
Os05g0560300	LOC_Os05g48660	MRH1, putative, expressed	6.70474	4.23142	1.84569	-0.664038		-1.86102	down
Os03g0632950			13.8982	3.73124	3.82727	-1.89717	down	-1.86051	down
Os10g0446200	LOC_Os10g30910	transmembrane protein-related, putative, expressed	7.06805	5.21541	1.94874	-0.438532		-1.85877	down
Os12g0612400	LOC_Os12g41820	heat shock protein DnaJ, putative, expressed	28.3078	14.2826	7.80672	-0.98694		-1.85841	down
Rice_newGene_1906			2.81248	0.976462	0.775639	-1.52621	down	-1.85839	down
Os09g0433900	LOC_Os09g26380	aminotransferase, classes I and II, domain containing protein, expressed	2.46692	1.01456	0.68128	-1.28186	down	-1.85639	down
Os11g0225100	LOC_Os11g11790	NBS-LRR type disease resistance protein, putative, expressed	0.779722	0.200278	0.215339	-1.96096	down	-1.85635	down
Os07g0212300	LOC_Os07g11120	hydrolase, NUDIX family, domain containing protein, expressed	899.27	352.127	248.551	-1.35266	down	-1.85521	down
Os05g0365450	-		9.25876	6.95928	2.56044	-0.411881		-1.85443	down
Os09g0525900	LOC_Os09g35730	OsRhmbd16 - Putative Rhomboid homologue, expressed	225.831	62.7283	62.5276	-1.84806	down	-1.85268	down
Os05g0196800	LOC_Os05g10810	O-acyltransferase, putative, expressed	15.5489	6.70519	4.31666	-1.21346	down	-1.84882	down
Os09g0345300	LOC_Os09g17630	receptor-like protein kinase 2, putative, expressed	0.812883	0.409107	0.22575	-0.990569		-1.84832	down
Os12g0170300			8.10476	2.26209	2.25258	-1.84111	down	-1.84719	down
Os03g0415200	LOC_Os03g30130	phospholipase C, putative, expressed	5.37993	1.08389	1.49635	-2.31137	down	-1.84614	down
Os04g0504700	LOC_Os04g42590	expressed protein	28.1846	14.3697	7.8411	-0.971877		-1.84578	down
Os03g0788600	LOC_Os03g57460	fasciclin domain containing protein, expressed	56.0764	29.0632	15.6573	-0.948202		-1.84056	down
Os07g0134500	LOC_Os07g04210	Ser/Thr protein phosphatase family protein, putative	13.7947	8.39287	3.85486	-0.716873		-1.83936	down
Os04g0508800	LOC_Os04g42980	zinc finger family protein, putative, expressed	16.2197	4.24506	4.54323	-1.93389	down	-1.83596	down
Os03g0183850			2.349	1.48096	0.658144	-0.665514		-1.83557	down
Os11g0262600	LOC_Os11g15624	expressed protein	4.21322	7.54443	1.18048	0.840489		-1.83555	down
Os06g0166000	LOC_Os06g07000	OsFBL28 - F-box domain and LRR containing protein, expressed	71.3177	29.1401	20.0395	-1.29125	down	-1.83141	down
Os06g0142200	LOC_Os06g04990	early nodulin 93 ENOD93 protein, putative, expressed	471.378	627.865	132.754	0.41357		-1.82813	down
Rice_newGene_1286			3.08411	1.51331	0.868654	-1.02714	down	-1.828	down
Os01g0915400			7.08162	4.32196	1.99617	-0.712394		-1.82684	down
Os06g0708700	LOC_Os06g49500	integral membrane protein, putative, expressed	14.3137	2.94383	4.03815	-2.28163	down	-1.82563	down
Os05g0421600	LOC_Os05g34830	No apical meristem protein, putative, expressed	7.40036	4.61231	2.08941	-0.682106		-1.8245	down
Os06g0219700	LOC_Os06g11630	OsFBX192 - F-box domain containing protein, expressed	16.6301	7.90329	4.70545	-1.07327	down	-1.82139	down
Os12g0464400	LOC_Os12g27830	dehydrogenase/reductase, putative, expressed	13.94	5.59368	3.94472	-1.31736	down	-1.82124	down
Os05g0579000	LOC_Os05g50280	transporter family protein, putative, expressed	12.708	5.28981	3.59658	-1.26445	down	-1.82104	down
Os11g0112800	LOC_Os11g02150	saposin-like type B, region 1 family protein, putative, expressed	33.7316	10.7964	9.55949	-1.64355	down	-1.81909	down
Os03g0849800	LOC_Os03g63270	regulatory protein, putative, expressed	1.55924	0.634722	0.441928	-1.29665	down	-1.81896	down
Os10g0124100	LOC_Os10g03550	expressed protein	40.0781	10.3538	11.3833	-1.95266	down	-1.81589	down
Os06g0659300	LOC_Os06g44890	villin protein, putative, expressed	8.41858	5.12197	2.39116	-0.716878		-1.81586	down
Os07g0170200	LOC_Os07g07480	HNH endonuclease domain-containing protein, putative, expressed	4.78336	1.30025	1.35958	-1.87923	down	-1.81486	down
Os04g0613200	LOC_Os04g52320	QRT3, putative, expressed	2.8248	1.47203	0.804314	-0.940342		-1.81232	down
Os02g0594232			4.68435	4.28996	1.33617	-0.126886		-1.80974	down
Rice_newGene_44			6.45948	2.44233	1.84729	-1.40316	down	-1.80601	down
Rice_newGene_104			9.95081	2.91864	2.84635	-1.76952	down	-1.8057	down
Os05g0373900	LOC_Os05g31020	eukaryotic peptide chain release factor subunit 1-1, putative, expressed	3.60586	1.0925	1.03177	-1.72271	down	-1.80522	down
Os08g0374000	LOC_Os08g28670	pathogenesis-related Bet v I family protein, putative, expressed	1.09464	1.54979	0.313221	0.501616		-1.8052	down
Os03g0113500	LOC_Os03g02240	AT-GTL1, putative, expressed	1.25625	0.669331	0.359512	-0.908328		-1.80501	down
Rice_newGene_1627			1.60328	0.569883	0.459442	-1.49229	down	-1.80307	down
Os02g0697800	LOC_Os02g47010	secretory carrier-associated membrane protein, putative, expressed	77.0519	48.9603	22.0823	-0.654218		-1.80294	down
Os02g0702500	LOC_Os02g47410	protein kinase, putative, expressed	86.8702	27.9503	24.9028	-1.636	down	-1.80255	down
Os02g0179800	LOC_Os02g08350	expressed protein	11.4538	4.51867	3.28599	-1.34186	down	-1.80143	down
Os05g0459300	LOC_Os05g38470	expressed protein	0.90718	0.248313	0.260367	-1.86923	down	-1.80084	down
Os03g0107400	LOC_Os03g01710	expressed protein	12.9356	4.94781	3.71493	-1.38648	down	-1.79994	down
Rice_newGene_2720			7.69867	4.06341	2.21337	-0.921918		-1.79836	down
Os02g0205200	LOC_Os02g11040	expressed protein	7.84021	2.60963	2.25601	-1.58705	down	-1.79712	down
Os08g0320900	LOC_Os08g23170	expressed protein	69.1547	23.5683	19.9372	-1.55298	down	-1.79436	down
Os05g0566400	LOC_Os05g49140	CGMC_MAPKCMGC_2.8 - CGMC includes CDA, MAPK, GSK3, and CLKC kinases, expressed	26.6	8.46881	7.67086	-1.6512	down	-1.79397	down
Os04g0486900	LOC_Os04g40980	Divergent PAP2 family domain containing protein, expressed	22.2315	13.2984	6.4153	-0.741353		-1.79302	down
Os04g0492100	LOC_Os04g41470	expressed protein	209.381	88.9801	60.4385	-1.23458	down	-1.79259	down
Os04g0634900	LOC_Os04g54220	expressed protein	228.074	93.7645	65.8505	-1.28239	down	-1.79224	down
Os07g0124000	LOC_Os07g03190	PHLOEM 2-LIKE A10, putative, expressed	3.06422	1.83636	0.885215	-0.738671		-1.79142	down
Os07g0679400	LOC_Os07g48170	nucleotidyltransferase, putative, expressed	5.58834	1.35112	1.61441	-2.04827	down	-1.79141	down
Os03g0659350			11.487	13.7263	3.32229	0.256941		-1.78976	down
Os12g0567300	LOC_Os12g37970	MYB family transcription factor, putative, expressed	3.29219	2.58346	0.952409	-0.349745		-1.78939	down
Os01g0664200	LOC_Os01g47470	serine/threonine-protein kinase, putative, expressed	14.1601	6.75942	4.09773	-1.06686	down	-1.78894	down
Os01g0692200	LOC_Os01g49730	expressed protein	4.27091	1.29456	1.23637	-1.72208	down	-1.78843	down
Os11g0177400	LOC_Os11g07600	ABC-2 type transporter domain containing protein, expressed	3.93417	1.53235	1.13988	-1.36031	down	-1.78718	down
Os09g0525300	LOC_Os09g35680	OsFBX339 - F-box domain containing protein, expressed	19.611	9.39546	5.68299	-1.06163	down	-1.78694	down
Os09g0516750			16.1722	2.86802	4.68678	-2.49539	down	-1.78685	down
Os01g0369700	LOC_Os01g27210	glutathione S-transferase, putative, expressed	5.30303	2.78925	1.53715	-0.926937		-1.78656	down
Os04g0645100	LOC_Os04g55230	tetratricopeptide repeat domain containing protein, putative, expressed	193.373	65.5614	56.0701	-1.56047	down	-1.78608	down
Os10g0542100	LOC_Os10g39610	expressed protein	103.442	39.4845	30.0183	-1.38946	down	-1.78491	down
Os05g0269500	LOC_Os05g18730	generative cell specific-1, putative, expressed	7.56017	2.27975	2.19598	-1.72954	down	-1.78355	down
Os01g0779300	LOC_Os01g57100	expressed protein	14.5179	2.63563	4.22033	-2.46161	down	-1.78241	down
Os12g0225200	LOC_Os12g12370	outer envelope protein, putative, expressed	161.683	27.6024	47.0189	-2.5503	down	-1.78185	down
Os03g0693000	LOC_Os03g48660	DUF1336 domain containing protein, expressed	72.8088	20.0626	21.1745	-1.8596	down	-1.78179	down
Os01g0778900	-		1053.3	525.085	306.327	-1.00429	down	-1.78177	down
Os04g0405600	LOC_Os04g33280	expressed protein	31.3113	15.8747	9.10771	-0.979956		-1.78152	down
Os07g0615200	LOC_Os07g42370	zinc-finger protein, putative, expressed	13.9072	6.12862	4.04913	-1.1822	down	-1.78015	down
Os01g0309900	LOC_Os01g20840	lipase class 3 family protein, putative, expressed	36.2483	17.7983	10.5918	-1.02617	down	-1.77497	down
Os01g0630000			20.6664	3.78098	6.04161	-2.45045	down	-1.77428	down
Rice_newGene_1635			12.2756	3.00082	3.59034	-2.03236	down	-1.7736	down
Os04g0578833			17.7107	14.6198	5.18178	-0.276698		-1.7731	down
Os08g0110700	LOC_Os08g01920	SGR2, putative, expressed	35.3884	11.6601	10.3687	-1.60169	down	-1.77104	down
Os09g0468800	LOC_Os09g29370	RING-H2 finger protein ATL5F, putative, expressed	26.8449	16.424	7.87669	-0.708842		-1.76899	down
Os05g0446800	LOC_Os05g37434	arginyl-tRNA--protein transferase 1, putative, expressed	23.9078	10.733	7.03356	-1.15543	down	-1.76515	down
Os02g0170900	LOC_Os02g07480	transglycosylase SLT domain containing protein, expressed	2.67181	1.56037	0.786773	-0.775932		-1.7638	down
Os01g0386600	LOC_Os01g28980	proton-dependent oligopeptide transport, putative, expressed	45.0376	21.1331	13.268	-1.09163	down	-1.76317	down
Os04g0599300	LOC_Os04g51070	helix-loop-helix DNA-binding domain containing protein, expressed	8.77405	2.79648	2.585	-1.64963	down	-1.76308	down
Rice_newGene_984			3.23198	2.1582	0.952582	-0.582591		-1.7625	down
Os01g0272600	LOC_Os01g16600	expressed protein	5.40993	3.51113	1.59743	-0.623675		-1.75986	down
Os07g0136500	LOC_Os07g04350	expressed protein	14.1274	4.5584	4.17728	-1.6319	down	-1.75786	down
Os01g0629900	LOC_Os01g43910	CGMC_MAPKCMGC_2.4 - CGMC includes CDA, MAPK, GSK3, and CLKC kinases, expressed	60.9978	12.1755	18.0368	-2.32478	down	-1.75781	down
Os10g0361876			6.30149	2.95609	1.86472	-1.09201	down	-1.75673	down
Os09g0453300	LOC_Os09g27990	annexin, putative, expressed	49.1674	14.7521	14.5518	-1.73678	down	-1.7565	down
Os03g0859500	LOC_Os03g64200	ABC-2 type transporter, putative, expressed	10.4734	3.36643	3.10242	-1.63743	down	-1.75526	down
Os08g0545500	LOC_Os08g43210	AP2 domain containing protein, expressed	22.7536	18.4969	6.75376	-0.298811		-1.75233	down
Os04g0488700	LOC_Os04g41160	protein kinase, putative, expressed	1.98456	0.505191	0.589254	-1.97392	down	-1.75186	down
Os06g0275800	LOC_Os06g16420	amino acid transporter, putative, expressed	5.19523	1.16449	1.54308	-2.15749	down	-1.75138	down
Os06g0219400	LOC_Os06g11600	growth regulator related protein, putative, expressed	23.097	10.5625	6.86223	-1.12875	down	-1.75096	down
Os05g0426300	LOC_Os05g35190	powdery mildew resistant protein 5, putative, expressed	33.0176	14.1065	9.8104	-1.22687	down	-1.75085	down
Os05g0163400	LOC_Os05g07070	zinc finger, C3HC4 type domain containing protein, expressed	35.3136	13.6392	10.4957	-1.37247	down	-1.75043	down
Os06g0191200	LOC_Os06g09170	zinc ion binding protein, putative, expressed	34.05	10.2461	10.1276	-1.73258	down	-1.74936	down
Os10g0528651			53.0602	15.9387	15.8275	-1.7351	down	-1.7452	down
Os01g0125550			2.62573	0.722652	0.783528	-1.86135	down	-1.74466	down
Os12g0236100	LOC_Os12g13350	retrotransposon protein, putative, Ty1-copia subclass	2.83197	2.63421	0.846139	-0.104434		-1.74284	down
Os06g0643900	LOC_Os06g43640	Ser/Thr protein phosphatase family protein, putative, expressed	29.8287	9.13847	8.93517	-1.70668	down	-1.73914	down
Os06g0142600	LOC_Os06g05060	ELF3 protein, putative, expressed	10.7619	5.36727	3.22423	-1.00367	down	-1.73891	down
Os04g0624000	LOC_Os04g53240	autophagy-related protein, putative, expressed	98.9093	30.7968	29.6481	-1.68333	down	-1.73817	down
Os02g0322400	LOC_Os02g21700	STE_MEKK_ste11_MAP3K.8 - STE kinases include homologs to sterile 7, sterile 11 and sterile 20 from yeast, expressed	25.2646	3.12508	7.59664	-3.01515	down	-1.73368	down
Os01g0794400	LOC_Os01g58194	protein disulfide isomerase, putative, expressed	3.58177	1.98636	1.07717	-0.850544		-1.73343	down
Os07g0616900	LOC_Os07g42500	FYVE zinc finger domain containing protein, expressed	13.0406	7.79846	3.92585	-0.741749		-1.73193	down
Os06g0318500	LOC_Os06g21360	transporter, monovalent cation:proton antiporter-2 family, putative, expressed	4.74462	2.25824	1.42863	-1.07109	down	-1.73166	down
Os02g0157900	LOC_Os02g06320	RNA recognition motif 2 domain containing protein, expressed	7.72268	4.76336	2.32787	-0.697122		-1.73009	down
Os02g0616600	LOC_Os02g40330	retrotransposon protein, putative, Ty3-gypsy subclass, expressed	51.2768	7.86724	15.4665	-2.70438	down	-1.72915	down
Os05g0511000	LOC_Os05g43540	transmembrane protein 56, putative, expressed	6.51124	1.13136	1.96459	-2.52487	down	-1.7287	down
Os10g0457200	LOC_Os10g31910	pectate lyase precursor, putative, expressed	3.33399	0.534989	1.00662	-2.63967	down	-1.72773	down
Os01g0783700	LOC_Os01g57470	EF hand family protein, putative, expressed	8.30293	1.24797	2.51017	-2.73404	down	-1.72584	down
Os03g0206100	LOC_Os03g10820	expressed protein	34.0975	15.0562	10.3085	-1.17931	down	-1.72583	down
Os03g0808300	LOC_Os03g59360	remorin, putative, expressed	3.12531	1.40545	0.944918	-1.15297	down	-1.72574	down
Os06g0248500	LOC_Os06g13870	U-box protein CMPG1, putative, expressed	0.910056	0.122041	0.275721	-2.89859	down	-1.72275	down
Rice_newGene_2678			1.87945	0.569593	0.569533	-1.72231	down	-1.72246	down
Os01g0179800	LOC_Os01g08460	TMS membrane protein/tumour differentially expressed protein, putative, expressed	10.7698	2.35938	3.26373	-2.19051	down	-1.7224	down
Os03g0197300	LOC_Os03g10110	cupin domain containing protein, expressed	247.553	99.8755	75.1517	-1.30953	down	-1.71986	down
Os07g0691300	LOC_Os07g49114	wound-induced protein WI12, putative, expressed	13.3692	6.01025	4.05935	-1.15342	down	-1.71959	down
Os10g0365200	-		67.3328	14.2695	20.4776	-2.23837	down	-1.71726	down
Os01g0276300	LOC_Os01g16920	embryonic protein DC-8, putative, expressed	58.8751	20.8439	17.9332	-1.49803	down	-1.71502	down
Os08g0191466			155.931	59.4862	47.5341	-1.39029	down	-1.71388	down
Os07g0114000	LOC_Os07g02330	protein phosphatase 2C, putative, expressed	4.60931	2.80116	1.40749	-0.718526		-1.71143	down
Os08g0345700	LOC_Os08g25720	pyrophosphate--fructose 6-phosphate 1-phosphotransferase subunit alpha, putative, expressed	58.7842	57.4935	17.9876	-0.0320296		-1.70843	down
Rice_newGene_698			38.1073	3.60223	11.671	-3.40311	down	-1.70714	down
Os01g0313300	LOC_Os01g21120	AP2 domain containing protein, expressed	395.736	258.461	121.204	-0.614592		-1.7071	down
Os03g0702100	-		12.783	9.0093	3.91513	-0.50474		-1.70709	down
Os05g0559600	LOC_Os05g48600	glycosyltransferase family 43 protein, putative, expressed	22.6166	12.235	6.9375	-0.886369		-1.70489	down
Rice_newGene_460			11.211	3.15968	3.44001	-1.82706	down	-1.70443	down
Os12g0596501			2.68571	1.42288	0.825526	-0.91649		-1.70192	down
Os12g0118700	LOC_Os12g02620	zinc finger, C3HC4 type domain containing protein, expressed	1.63214	0.822144	0.502678	-0.989302		-1.69906	down
Os03g0650800	LOC_Os03g44800	DUF593 domain containing protein, expressed	32.536	15.2959	10.0376	-1.08889	down	-1.69662	down
Os11g0540800	LOC_Os11g33420	transposon protein, putative, CACTA, En/Spm sub-class	9.66789	3.60795	2.98315	-1.42202	down	-1.69636	down
Os03g0689100	LOC_Os03g48300	histidine acid phosphatase, putative, expressed	6.16973	1.58753	1.90403	-1.95843	down	-1.69615	down
Os12g0596600	LOC_Os12g40480	H-BTB9 - Bric-a-Brac, Tramtrack, Broad Complex BTB domain with H family conserved sequence, expressed	1.80783	1.51869	0.558199	-0.251432		-1.69541	down
Os04g0143566			2.38796	1.30289	0.738401	-0.874063		-1.6933	down
Os06g0507200	LOC_Os06g31070	PROLM24 - Prolamin precursor, expressed	22569.1	11298.7	6999.59	-0.998192		-1.68901	down
Os03g0410300	LOC_Os03g29680	EARLY flowering protein, putative, expressed	40.7189	14.7499	12.6332	-1.46499	down	-1.68848	down
Os02g0189900	LOC_Os02g09690	expressed protein	2.95007	1.77849	0.91542	-0.7301		-1.68824	down
Os02g0250600	LOC_Os02g15250	late embryogenesis abundant domain-containing protein, putative, expressed	30.7729	10.6537	9.55016	-1.53031	down	-1.68806	down
Os01g0881900	LOC_Os01g65920	F-box/LRR-repeat protein 2, putative, expressed	110.139	46.6949	34.2027	-1.23799	down	-1.68714	down
Os03g0610400	LOC_Os03g41390	ZOS3-15 - C2H2 zinc finger protein, expressed	3.7149	0.877516	1.15393	-2.08183	down	-1.68677	down
Os12g0115300	LOC_Os12g02330	LTPL13 - Protease inhibitor/seed storage/LTP family protein precursor, expressed	31.5818	12.3892	9.81491	-1.35001	down	-1.68605	down
Os09g0457700	-		31.9555	22.1521	9.93367	-0.528621		-1.68566	down
Os07g0497500	LOC_Os07g31470	MYB family transcription factor, putative, expressed	35.0147	33.5646	10.8915	-0.0610203		-1.68476	down
Os01g0778500	LOC_Os01g57050	expressed protein	2.39812	0.482571	0.746395	-2.31309	down	-1.68389	down
Os10g0406400	LOC_Os10g26630	CSLA2 - cellulose synthase-like family A; mannan synthase	4.08557	1.95282	1.2718	-1.06498	down	-1.68367	down
Os12g0121100	LOC_Os12g02810	protein kinase domain containing protein, expressed	7.22699	5.03361	2.25081	-0.521801		-1.68295	down
Os02g0329800	LOC_Os02g22380	glycosyltransferase protein, putative, expressed	31.4784	17.1514	9.81454	-0.876036		-1.68137	down
Os04g0422500	LOC_Os04g34510	expressed protein	299.347	175.259	93.6704	-0.77233		-1.67615	down
Os12g0171801			12.5704	3.73181	3.93597	-1.75209	down	-1.67524	down
Os06g0318700	LOC_Os06g21390	Zinc finger C-x8-C-x5-C-x3-H type domain containing protein, expressed	18.1021	8.09775	5.67132	-1.16056	down	-1.6744	down
Os01g0316600	LOC_Os01g21420	pre-mRNA-splicing factor SF2, putative, expressed	8.77986	3.36131	2.75161	-1.38517	down	-1.67392	down
Os09g0468850			45.8331	22.6748	14.3833	-1.0153	down	-1.672	down
Os04g0126900	-		5.26471	0.891178	1.65261	-2.56257	down	-1.67161	down
Os06g0154900	LOC_Os06g06120	expressed protein	14.223	3.89415	4.46489	-1.86885	down	-1.67153	down
Os05g0159300	LOC_Os05g06720	GDSL-like lipase/acylhydrolase, putative, expressed	1.98496	0.806367	0.624199	-1.2996	down	-1.66903	down
Os05g0131900	LOC_Os05g04150	expressed protein	18.2727	10.0499	5.74696	-0.862505		-1.66882	down
Os10g0540050			75.31	23.9427	23.6978	-1.65326	down	-1.66809	down
Os08g0113300	LOC_Os08g02140	STIP1 homology and U box-containing protein 1, putative, expressed	29.5005	12.8609	9.28809	-1.19775	down	-1.66728	down
Os07g0626300	LOC_Os07g43322	expressed protein	11.9788	5.24743	3.77233	-1.1908	down	-1.66696	down
Os06g0675700	LOC_Os06g46284	glycosyl hydrolase, family 31, putative, expressed	1321.42	268.705	416.634	-2.29799	down	-1.66524	down
Os01g0728700	LOC_Os01g52830	DUF1264 domain containing protein, putative, expressed	30.2609	14.0812	9.54259	-1.10368	down	-1.665	down
Os07g0259100	LOC_Os07g15540	ethylene receptor, putative, expressed	1.67867	0.716498	0.529731	-1.22828	down	-1.66399	down
Os04g0489900	LOC_Os04g41238	expressed protein	4.17994	1.33026	1.32091	-1.65177	down	-1.66195	down
Os08g0187800	LOC_Os08g08840	phosphate/phosphate translocator, putative, expressed	546.551	394.796	172.889	-0.469249		-1.66051	down
Os02g0288100	LOC_Os02g18650	pectinesterase, putative, expressed	64.9551	51.6435	20.553	-0.330856		-1.66009	down
Os08g0476300	LOC_Os08g37130	oxidoreductase, short chain dehydrogenase/reductase family domain containing protein, expressed	3.57041	4.02506	1.1311	0.172922		-1.65837	down
Os02g0191300	LOC_Os02g09810	amino acid transporter, putative, expressed	5.1541	3.1734	1.63346	-0.699691		-1.65779	down
Os02g0686500	LOC_Os02g46140	OsFBX59 - F-box domain containing protein, expressed	6.55778	4.16423	2.07842	-0.655156		-1.65772	down
Os06g0130200	LOC_Os06g03980	expressed protein	21.7706	6.9075	6.90161	-1.65615	down	-1.65738	down
Os06g0685300	LOC_Os06g47130	C2 domain containing protein, expressed	5.07233	1.0158	1.60806	-2.32003	down	-1.65733	down
Os06g0105800	LOC_Os06g01670	myb-like DNA-binding domain containing protein, expressed	6.80771	2.80691	2.15846	-1.27819	down	-1.65716	down
Os03g0819600	LOC_Os03g60509	expressed protein	18.6234	8.02139	5.90777	-1.21519	down	-1.65643	down
Os06g0528600	LOC_Os06g33710	spermidine synthase, putative, expressed	2.24371	0.944145	0.712044	-1.24881	down	-1.65585	down
Os11g0147000	LOC_Os11g04980	acyl-CoA synthetase protein, putative, expressed	2.12139	0.803034	0.674748	-1.40148	down	-1.65259	down
Os05g0500500	LOC_Os05g42120	heat shock protein, putative, expressed	36.2628	25.7262	11.5427	-0.495252		-1.65151	down
Os03g0301800	LOC_Os03g18980	kinesin motor domain containing protein, expressed	2.57465	1.09839	0.82149	-1.22899	down	-1.64806	down
Os07g0629500	LOC_Os07g43604	hypothetical protein	4.35594	0.817863	1.39477	-2.41305	down	-1.64296	down
Rice_newGene_397			5.9353	2.5176	1.90533	-1.23727	down	-1.63928	down
Os01g0786900	LOC_Os01g57710	membrane protein, putative, expressed	20.8249	7.63051	6.71905	-1.44846	down	-1.63198	down
Rice_newGene_2739			2.65245	0.760828	0.856322	-1.80168	down	-1.6311	down
Os05g0102600	LOC_Os05g01230	zinc finger, C3HC4 type domain containing protein, expressed	117.995	53.7741	38.0957	-1.13374	down	-1.63103	down
Os01g0941800	LOC_Os01g71420	Ser/Thr protein phosphatase family protein, putative, expressed	17.4669	9.79561	5.64436	-0.83442		-1.62975	down
Os02g0699300	LOC_Os02g47110	ADP-ribosylation factor, putative, expressed	46.5859	34.7005	15.0546	-0.424938		-1.62969	down
Os01g0224300	LOC_Os01g12464	CHCH domain containing protein, expressed	88.7936	83.439	28.7382	-0.0897338		-1.62749	down
Os02g0770600	LOC_Os02g53110	expressed protein	31.501	13.5986	10.196	-1.21194	down	-1.6274	down
Os03g0243100	LOC_Os03g13950	actin-depolymerizing factor, putative, expressed	7.27459	7.70532	2.35643	0.0829889		-1.62626	down
Os11g0551800	LOC_Os11g35020	yippee zinc-binding protein, putative, expressed	81.1933	57.6896	26.325	-0.493049		-1.62493	down
Os06g0214800	LOC_Os06g11130	gibberellin receptor GID1L2, putative, expressed	12.7549	4.73392	4.14927	-1.42995	down	-1.62013	down
Os02g0688200	LOC_Os02g46290	invertase/pectin methylesterase inhibitor family protein, putative, expressed	13.644	4.70237	4.43854	-1.53681	down	-1.62011	down
Os06g0635700	LOC_Os06g42910	expressed protein	6.56541	3.66786	2.13655	-0.839947		-1.6196	down
Os06g0166050			18.7298	8.77765	6.10014	-1.09343	down	-1.61842	down
Os04g0413500	LOC_Os04g33740	glycosyl hydrolases, putative, expressed	4.60772	2.91482	1.50196	-0.660646		-1.61721	down
Os01g0393200	LOC_Os01g29850	hypothetical protein	1587.14	873.701	517.847	-0.861218		-1.61583	down
Os08g0440100	LOC_Os08g34150	OsTIL-2 Temperature-induced lipocalin-2, expressed	175.633	76.9621	57.3106	-1.19034	down	-1.61569	down
Os07g0419800	LOC_Os07g23790	expressed protein	25.3685	9.77925	8.28009	-1.37524	down	-1.61532	down
Os06g0251200	LOC_Os06g14060	MBTB10 - Bric-a-Brac, Tramtrack, Broad Complex BTB domain with Meprin and TRAF Homology MATH domain, expressed	14.406	4.22113	4.70652	-1.77096	down	-1.61393	down
Os04g0580350			7.44815	0.664073	2.43338	-3.48747	down	-1.61392	down
Os02g0690200	LOC_Os02g46480	expressed protein	56.6233	25.1075	18.5261	-1.17328	down	-1.61184	down
Os01g0160100	LOC_Os01g06660	thiamine pyrophosphate enzyme, C-terminal TPP binding domain containing protein, expressed	55.1159	31.2544	18.0449	-0.818411		-1.61088	down
Os05g0151200	LOC_Os05g05930	peripheral-type benzodiazepine receptor, putative, expressed	11.7831	4.03783	3.86615	-1.54507	down	-1.60775	down
Os01g0658900	LOC_Os01g46970	transcription factor, putative, expressed	21.9687	11.9519	7.20848	-0.878215		-1.60769	down
Os01g0160150			24.0805	11.7165	7.92582	-1.03932	down	-1.60323	down
Os10g0405300	LOC_Os10g26540	expressed protein	182.235	51.9305	60.0091	-1.81114	down	-1.60254	down
Os08g0542300	LOC_Os08g42940	hypothetical protein	23.8161	7.04369	7.84921	-1.75753	down	-1.60132	down
Os09g0489200	LOC_Os09g31380	jmjC domain-containing protein 5, putative	9.78056	4.97651	3.2275	-0.974783		-1.5995	down
Rice_newGene_3004			7.57861	2.70955	2.5053	-1.48388	down	-1.59695	down
Rice_newGene_962			6.05166	1.66177	2.00279	-1.86461	down	-1.59532	down
Os03g0565300	LOC_Os03g36760	expressed protein	3.42752	1.60886	1.13462	-1.09112	down	-1.59496	down
Os05g0218100	LOC_Os05g12670	expressed protein	82.3464	17.3216	27.2852	-2.24913	down	-1.59359	down
Os03g0116333			64.3542	17.2979	21.3367	-1.89544	down	-1.5927	down
Os12g0278700	LOC_Os12g18110	PQ loop repeat domain containing protein, expressed	1.78984	0.463991	0.593555	-1.94767	down	-1.59238	down
Os09g0242800	LOC_Os09g06740	zinc finger, C3HC4 type domain containing protein, expressed	13.0194	5.98849	4.31767	-1.1204	down	-1.59234	down
Os07g0216700	LOC_Os07g11650	LTPL164 - Protease inhibitor/seed storage/LTP family protein precursor, expressed	14545.2	4813.78	4825.36	-1.5953	down	-1.59183	down
Rice_newGene_3269			3.09427	0.280496	1.02727	-3.46355	down	-1.59078	down
Os01g0332100	LOC_Os01g22900	neutral/alkaline invertase, putative, expressed	4.97847	2.0026	1.65311	-1.31383	down	-1.59052	down
Os10g0389500	LOC_Os10g25060	expressed protein	29.1209	13.7478	9.67084	-1.08285	down	-1.59034	down
Os10g0464300	LOC_Os10g32720	AWPM-19-like membrane family protein, putative, expressed	8797.66	1758.01	2925.61	-2.32318	down	-1.58838	down
Os09g0324000	LOC_Os09g15520	oleosin, putative, expressed	125.531	46.2783	41.7668	-1.43964	down	-1.58762	down
Os03g0557900	LOC_Os03g35788	retrotransposon protein, putative, unclassified	8.55023	3.65322	2.8473	-1.22679	down	-1.58637	down
Os11g0108933			1.69828	0.79583	0.565591	-1.09354	down	-1.58624	down
Os05g0515400	LOC_Os05g43920	auxin response factor 14, putative, expressed	53.2794	19.2437	17.7658	-1.4692	down	-1.58448	down
Os03g0296200	LOC_Os03g18490	RPGR, putative, expressed	5.93761	2.68715	1.98143	-1.1438	down	-1.58334	down
Os05g0561600	LOC_Os05g48760	protein of unknown function DUF1421 domain containing protein, expressed	9.64407	2.40341	3.21881	-2.00456	down	-1.58311	down
Os06g0329200	LOC_Os06g22380	expressed protein	14.1823	5.80095	4.73671	-1.28973	down	-1.58214	down
Os07g0656100	LOC_Os07g46240	choline transporter-related, putative, expressed	18.6312	5.50764	6.22724	-1.75821	down	-1.58106	down
Os08g0327700	LOC_Os08g23870	late embryogenesis abundant group 1, putative, expressed	163.757	74.0659	54.7629	-1.14468	down	-1.58029	down
Os07g0480900	LOC_Os07g29760	cysteine proteinase A494 precursor, putative, expressed	90.4942	44.4286	30.3368	-1.02634	down	-1.57676	down
Os08g0156900	LOC_Os08g06050	OsTOP6A2 - Topoisomerase 6 subunit A homolog 2, expressed	4.64584	3.79265	1.55856	-0.292734		-1.57573	down
Os01g0252150			6.45956	2.4362	2.16887	-1.4068	down	-1.57449	down
Os07g0424400	LOC_Os07g24190	CESA3 - cellulose synthase, expressed	30.6432	12.6231	10.3171	-1.27951	down	-1.57053	down
Os06g0527100	LOC_Os06g33570	cyclic nucleotide-gated ion channel 1, putative, expressed	5.69907	2.74666	1.9191	-1.05305	down	-1.5703	down
Os02g0176700	LOC_Os02g08010	LTPL43 - Protease inhibitor/seed storage/LTP family protein precursor, putative, expressed	22.419	9.85838	7.56446	-1.1853	down	-1.56741	down
Os07g0176400	LOC_Os07g07990	uncharacterized protein At4g06744 precursor, putative, expressed	19.1762	10.8418	6.47415	-0.822713		-1.56655	down
Os04g0682000	LOC_Os04g58560	cysteine protease ATG4, putative, expressed	12.4136	4.82144	4.19871	-1.36439	down	-1.56391	down
Os07g0178800	LOC_Os07g08160	early light-induced protein, chloroplast precursor, putative, expressed	6.35747	1.07108	2.15198	-2.56939	down	-1.56279	down
Os02g0816900	LOC_Os02g57190	Myosin head domain containing protein, expressed	7.09644	2.46119	2.40372	-1.52774	down	-1.56183	down
Os02g0178600	LOC_Os02g08200	zinc finger, C3HC4 type domain containing protein	19.1257	7.53886	6.48402	-1.34309	down	-1.56055	down
Rice_newGene_3264			3.65244	0.847175	1.23892	-2.10813	down	-1.55978	down
Os04g0559200	LOC_Os04g47180	expressed protein	5.06074	4.60185	1.71674	-0.137135		-1.55968	down
Os02g0135200	LOC_Os02g04230	CGMC_MAPKCMGC_2.7 - CGMC includes CDA, MAPK, GSK3, and CLKC kinases, expressed	7.17283	2.89191	2.43474	-1.31052	down	-1.55877	down
Os04g0599100	LOC_Os04g51060	expressed protein	12.8784	9.91482	4.37275	-0.377295		-1.55834	down
Os01g0911300	LOC_Os01g68330	antigen peptide transporter-like 1, chloroplast precursor, putative, expressed	22.3505	11.6625	7.59559	-0.938425		-1.55707	down
Os03g0177000	LOC_Os03g07990	acetyltransferase, GNAT family, putative, expressed	31.7504	17.7443	10.7911	-0.839423		-1.55693	down
Os04g0467100	LOC_Os04g39240	expressed protein	3.75223	1.68249	1.2764	-1.15715	down	-1.55567	down
Os01g0783500	LOC_Os01g57450	universal stress protein domain containing protein, putative, expressed	93.4808	34.5745	31.8095	-1.43496	down	-1.55521	down
Os02g0176400	LOC_Os02g07980	expressed protein	91.7675	41.957	31.2432	-1.12907	down	-1.55444	down
Os01g0549200	LOC_Os01g36840	ATP-binding region, ATPase-like domain containing protein, expressed	17.9859	6.88966	6.12399	-1.38436	down	-1.55432	down
Os11g0644700	-		8.16454	3.40971	2.78431	-1.25972	down	-1.55205	down
Rice_newGene_2477			22.1944	8.49605	7.56884	-1.38533	down	-1.55205	down
Os03g0265800	LOC_Os03g15910	membrane protein, putative, expressed	43.4222	17.3156	14.8378	-1.32636	down	-1.54915	down
Os01g0112500	LOC_Os01g02200	armadillo/beta-catenin repeat family protein, putative, expressed	40.7447	10.0256	13.9565	-2.02292	down	-1.54568	down
Os05g0200500	LOC_Os05g11140	CK1_CaseinKinase_1a.5 - CK1 includes the casein kinase 1 kinases, expressed	31.4053	9.48409	10.7629	-1.72743	down	-1.54494	down
Os01g0855000	LOC_Os01g63580	glycerol-3-phosphate acyltransferase, putative, expressed	49.6796	15.719	17.0267	-1.66015	down	-1.54486	down
Os04g0387300	LOC_Os04g31790	expressed protein	21.7396	7.06413	7.45151	-1.62174	down	-1.54472	down
Os05g0102800	LOC_Os05g01240	AML1, putative, expressed	4.02739	1.66134	1.38044	-1.2775	down	-1.54472	down
Os03g0238700	LOC_Os03g13550	oxidoreductase, putative, expressed	4.17409	2.30747	1.43149	-0.85515		-1.54394	down
Os12g0114500	LOC_Os12g02290	LTPL23 - Protease inhibitor/seed storage/LTP family protein precursor, expressed	7.80717	2.39738	2.67842	-1.70334	down	-1.54342	down
Os02g0168500	LOC_Os02g07200	protein-O-fucosyltransferase 1, putative, expressed	6.32312	2.58588	2.16936	-1.28998	down	-1.54337	down
Os11g0115350			20.842	1.80512	7.1519	-3.52933	down	-1.5431	down
Os08g0476100	-		2.59024	1.2714	0.889073	-1.02667	down	-1.54271	down
Os11g0494100	-		1.63149	0.688408	0.559992	-1.24485	down	-1.54271	down
Os05g0190000	LOC_Os05g09728	expressed protein	6.33895	5.61651	2.17773	-0.17457		-1.54142	down
Os05g0447250			11.7966	3.29424	4.0572	-1.84035	down	-1.53981	down
Os05g0420900	LOC_Os05g34800	expressed protein	4.17481	1.29917	1.43624	-1.68412	down	-1.53941	down
Os04g0671500	LOC_Os04g57570	retrotransposon protein, putative, unclassified	6.14809	1.34879	2.11589	-2.18847	down	-1.53887	down
Os03g0277300	LOC_Os03g16920	DnaK family protein, putative, expressed	147.195	70.9356	50.6788	-1.05315	down	-1.53827	down
Os01g0954500	LOC_Os01g72490	LRP1, putative, expressed	3.51663	1.65243	1.21152	-1.0896	down	-1.53738	down
Os05g0579050			11.3887	3.10078	3.92633	-1.8769	down	-1.53635	down
Os02g0161900	LOC_Os02g06640	ubiquitin family protein, putative, expressed	1388.86	512.746	479.048	-1.43759	down	-1.53566	down
Os06g0255700	LOC_Os06g14440	DRD1, putative, expressed	2.86683	1.44437	0.989244	-0.989015		-1.53506	down
Os01g0699100	LOC_Os01g50370	STE_MEKK_ste11_MAP3K.4 - STE kinases include homologs to sterile 7, sterile 11 and sterile 20 from yeast, expressed	3.88463	0.919073	1.34242	-2.07953	down	-1.53294	down
Os11g0195650			1.34663	4.11159	0.465895	1.61034	up	-1.53128	down
Os01g0738400	LOC_Os01g53650	zinc finger CCCH type family protein, putative, expressed	3.23194	0.725263	1.12119	-2.15582	down	-1.52737	down
Os10g0389000	LOC_Os10g25010	OsCML8 - Calmodulin-related calcium sensor protein, expressed	5.0578	2.08931	1.75503	-1.27548	down	-1.52701	down
Os03g0291700	-		1.78106	0.242787	0.619621	-2.87497	down	-1.52328	down
Os02g0557300	LOC_Os02g35144	zinc finger, C3HC4 type domain containing protein, expressed	9.63917	4.52966	3.35495	-1.08951	down	-1.52262	down
Os09g0135100	LOC_Os09g04960	retrotransposon protein, putative, unclassified	1.38412	0.658043	0.481906	-1.07272	down	-1.52215	down
Os03g0657100	LOC_Os03g45420	armadillo/beta-catenin repeat family protein, putative, expressed	15.5743	6.0997	5.42681	-1.35236	down	-1.52099	down
Os12g0504900	LOC_Os12g32040	ZmEBE-1 protein, putative, expressed	4.82115	1.13179	1.68053	-2.09077	down	-1.52046	down
Os02g0109400	LOC_Os02g01940	transcription factor jumonji, putative	2.59832	2.7191	0.90598	0.0655509		-1.52003	down
Os06g0142400	LOC_Os06g05020	early nodulin 93 ENOD93 protein, putative, expressed	164.252	290.991	57.3197	0.825064		-1.51881	down
Os04g0436400	LOC_Os04g35620	conserved hypothetical protein	11.5517	5.51581	4.03295	-1.06646	down	-1.51819	down
Os03g0701600	LOC_Os03g49490	expressed protein	48.1342	16.9677	16.8086	-1.50427	down	-1.51787	down
Os09g0509300	LOC_Os09g33510	hydroxyproline-rich glycoprotein family protein, putative, expressed	11.5448	7.02863	4.03235	-0.715928		-1.51755	down
Os02g0222000	-		4.48349	1.72936	1.5689	-1.37438	down	-1.51487	down
Os02g0766600	LOC_Os02g52770	expressed protein	297.85	77.9844	104.248	-1.93333	down	-1.51457	down
Os07g0274800	LOC_Os07g17360	transposon protein, putative, unclassified, expressed	10.1036	4.61815	3.53635	-1.12949	down	-1.51454	down
Os05g0140800	LOC_Os05g04870	oxidoreductase, short chain dehydrogenase/reductase family protein, putative, expressed	57.6338	27.5777	20.1731	-1.06341	down	-1.51448	down
Os02g0613900	LOC_Os02g40010	phosphoribosyl transferase, putative, expressed	2.57886	0.671075	0.903119	-1.94219	down	-1.51375	down
Os04g0227100	LOC_Os04g15680	conserved hypothetical protein	0.879572	0.189357	0.308416	-2.21569	down	-1.51192	down
Os08g0250900	LOC_Os08g15230	heat shock protein-related, putative, expressed	18.6549	6.39831	6.54881	-1.54379	down	-1.51025	down
Os12g0570075			27.5275	14.426	9.66868	-0.932203		-1.50948	down
Os03g0751200			0.519082	1.96756	0.182456	1.92237	up	-1.50841	down
Os06g0175400	LOC_Os06g07820	BSD domain containing protein, expressed	79.1539	30.7056	27.8233	-1.36616	down	-1.50837	down
Os02g0331200	LOC_Os02g22650	glycosyltransferase, putative, expressed	9.54212	8.70562	3.35851	-0.132363		-1.50649	down
Os01g0665200	LOC_Os01g47530	CGMC_MAPKCMGC_2.6 - CGMC includes CDA, MAPK, GSK3, and CLKC kinases, expressed	22.2141	10.8061	7.82041	-1.03963	down	-1.50616	down
Os12g0111700	LOC_Os12g02050	expressed protein	5.11677	2.80118	1.8016	-0.869199		-1.50595	down
Os01g0915350			1.41256	0.899956	0.497584	-0.650386		-1.5053	down
Os01g0133100	LOC_Os01g04160	expressed protein	0.951445	0.292056	0.335386	-1.70387	down	-1.5043	down
Os01g0508000	LOC_Os01g32364	Os1bglu1 - beta-mannosidase/glucosidase homologue, expressed	113.607	68.2291	40.0693	-0.73559		-1.50348	down
Os06g0300500	LOC_Os06g19640	39S ribosomal protein L46, mitochondrial precursor, putative, expressed	1.72874	0.395493	0.609741	-2.128	down	-1.50346	down
Os07g0438700	LOC_Os07g25700	expressed protein	8.81334	4.08394	3.10871	-1.10973	down	-1.50337	down
Os04g0561600	LOC_Os04g47370	coiled-coil domain-containing protein 124, putative, expressed	140.473	63.0866	49.6304	-1.15489	down	-1.501	down
Os03g0719300	LOC_Os03g51000	3,4-dihydroxy-2-butanone kinase, putative, expressed	46.6084	40.5511	16.4951	-0.200849		-1.49855	down
Rice_newGene_2950			7.54678	1.57212	2.67373	-2.26315	down	-1.49701	down
Os06g0660800	LOC_Os06g45020	STRUBBELIG-RECEPTOR FAMILY 3 precursor, putative, expressed	11.9867	6.10434	4.24683	-0.973529		-1.49698	down
Os08g0505300	LOC_Os08g39500	60S ribosomal protein L31, putative, expressed	42.1534	44.6133	14.9437	0.0818249		-1.49611	down
Os05g0591900	LOC_Os05g51420	hypersensitive-induced response protein, putative, expressed	26.7547	27.0777	9.48514	0.0173143		-1.49605	down
Os03g0708000	LOC_Os03g50030	phospholipase A2, putative, expressed	20.4424	8.03541	7.24991	-1.34712	down	-1.49553	down
Os01g0661500	LOC_Os01g47262	AMSH-like protease, putative, expressed	97.3061	40.3836	34.5577	-1.26876	down	-1.49352	down
Rice_newGene_2766			41.3118	20.8652	14.6881	-0.985455		-1.49191	down
Os08g0512700	LOC_Os08g40180	3-hydroxy-3-methylglutaryl-coenzyme A reductase, putative, expressed	7.20316	4.10244	2.56189	-0.812148		-1.49142	down
Os01g0953500	LOC_Os01g72420	C2 domain containing protein, putative, expressed	18.074	4.51408	6.42933	-2.00141	down	-1.49118	down
Rice_newGene_2158			18.4214	6.46608	6.55994	-1.51042	down	-1.48963	down
Os09g0314300	LOC_Os09g14510	peroxin-3 family protein, putative, expressed	28.7199	20.6195	10.2322	-0.478039		-1.48893	down
Os03g0655100	LOC_Os03g45250	2-aminoethanethiol dioxygenase, putative, expressed	126.57	107.437	45.1582	-0.236444		-1.48688	down
Os07g0657400	LOC_Os07g46380	glycosyltransferase, putative, expressed	6.05422	1.28768	2.16065	-2.23317	down	-1.48648	down
Os06g0136900	LOC_Os06g04540	DNA binding protein, putative, expressed	3.57305	1.10649	1.27602	-1.69117	down	-1.48551	down
Os02g0690000	LOC_Os02g46473	expressed protein	42.993	6.58018	15.3714	-2.7079	down	-1.48385	down
Os04g0404400	LOC_Os04g33150	desiccation-related protein PCC13-62 precursor, putative, expressed	1417.84	697.431	507.068	-1.02357	down	-1.48344	down
Os07g0529800	LOC_Os07g34589	translation initiation factor SUI1, putative, expressed	2476.21	807.548	885.726	-1.61651	down	-1.4832	down
Os05g0551000	LOC_Os05g47780	E3 ubiquitin ligase, putative, expressed	12.5382	10.3637	4.48671	-0.274791		-1.4826	down
Os01g0315600	LOC_Os01g21310	expressed protein	14.2391	7.94235	5.09606	-0.842218		-1.4824	down
Os01g0793500	LOC_Os01g58114	expressed protein	8.19598	3.81181	2.94003	-1.10444	down	-1.47909	down
Os04g0473900	LOC_Os04g39780	AMP-binding enzyme family protein, expressed	0.525707	0.621784	0.188652	0.242155		-1.47853	down
Rice_newGene_2433			12.6516	7.24908	4.54245	-0.80345		-1.47778	down
Os08g0372900	LOC_Os08g28560	expressed protein	11.0932	8.7538	3.986	-0.341696		-1.47666	down
Os06g0612800	LOC_Os06g41010	zinc finger A20 and AN1 domain-containing stress-associated protein, putative, expressed	1463.38	562.768	525.962	-1.37869	down	-1.47627	down
Os09g0321900	LOC_Os09g15320	ubiquitin-conjugating enzyme, putative, expressed	159.678	34.2702	57.4125	-2.22013	down	-1.47572	down
Os02g0135900	LOC_Os02g04330	5-AMP-activated protein kinase beta-1 subunit-related, putative, expressed	170.106	48.2563	61.2658	-1.81765	down	-1.47328	down
Os01g0611900	LOC_Os01g42620	pentatricopeptide containing protein, putative, expressed	2.25207	0.874643	0.811273	-1.36448	down	-1.47299	down
Os04g0651000	LOC_Os04g55740	peroxidase precursor, putative, expressed	14.9202	9.75793	5.38248	-0.61262		-1.47092	down
Os10g0437500	LOC_Os10g30150	universal stress protein domain containing protein, putative, expressed	57.8427	40.9022	20.8985	-0.499956		-1.46874	down
Os03g0115000	LOC_Os03g02400	plastocyanin-like domain containing protein, putative, expressed	39.7926	19.3962	14.3785	-1.03673	down	-1.46859	down
Os05g0569450			59.3443	45.6947	21.461	-0.377083		-1.46739	down
Os03g0370200	LOC_Os03g25420	expressed protein	5.31982	1.82747	1.92834	-1.54153	down	-1.46402	down
Os03g0120300	LOC_Os03g02850	tobamovirus multiplication protein, putative, expressed	7.49994	4.36414	2.71968	-0.781181		-1.46344	down
Os01g0188100	LOC_Os01g09300	oxidoreductase, putative, expressed	31.8837	19.74	11.5748	-0.691697		-1.46184	down
Os02g0133100	LOC_Os02g04020	expressed protein	62.0486	22.4955	22.5424	-1.46376	down	-1.46076	down
Os04g0648800	LOC_Os04g55510	zinc finger, C3HC4 type domain containing protein, expressed	29.9144	18.3461	10.8688	-0.705364		-1.46065	down
Os03g0240500	LOC_Os03g13730	translocase of chloroplast 34, putative, expressed	757.73	375.305	275.801	-1.01362	down	-1.45805	down
Os03g0742900	LOC_Os03g53150	OsIAA13 - Auxin-responsive Aux/IAA gene family member, expressed	18.5206	22.6924	6.75269	0.293081		-1.45559	down
Os08g0550400	LOC_Os08g43670	RING-H2 finger protein ATL2B, putative, expressed	19.259	2.84456	7.03777	-2.75926	down	-1.45234	down
Os04g0609600	LOC_Os04g52000	protein phosphatase 2C, putative, expressed	35.4165	11.2434	12.9473	-1.65534	down	-1.45177	down
Os06g0611900	LOC_Os06g40940	glycine dehydrogenase, putative, expressed	8.45357	2.74822	3.09062	-1.62106	down	-1.45166	down
Os05g0172800	LOC_Os05g08044	expressed protein	5.96047	2.63303	2.18109	-1.1787	down	-1.45038	down
Os01g0665250			4.17891	1.86774	1.53037	-1.16183	down	-1.44925	down
Os03g0369800	LOC_Os03g25390	novel plant SNARE 11, putative, expressed	9.20526	3.9848	3.37266	-1.20795	down	-1.44857	down
Os11g0632200	LOC_Os11g41410	expressed protein	7.79393	4.82313	2.85612	-0.692381		-1.4483	down
Os04g0583700	LOC_Os04g49430	ZR1 protein, putative	3.80043	1.29915	1.39409	-1.54859	down	-1.44684	down
Os01g0277600	LOC_Os01g17010	phospholipid-transporting ATPase, putative, expressed	3.75609	2.11515	1.37817	-0.828472		-1.44648	down
Os02g0702100	LOC_Os02g47370	transcription factor TF2, putative, expressed	8.21734	2.67537	3.01992	-1.61893	down	-1.44416	down
Os05g0447200	LOC_Os05g37470	transmembrane amino acid transporter protein, putative, expressed	12.2727	3.64389	4.5104	-1.7519	down	-1.44412	down
Os03g0275700	-		12.3916	5.11521	4.55578	-1.2765	down	-1.44359	down
Os01g0649200	LOC_Os01g46080	GDSL-like lipase/acylhydrolase, putative, expressed	1.39361	0.288695	0.512524	-2.27121	down	-1.44314	down
Os07g0511900	-		2.65564	1.13199	0.976708	-1.2302	down	-1.44306	down
Os08g0104700	LOC_Os08g01390	phosphatidylinositol-4-phosphate 5-Kinase, putative, expressed	2.70022	1.25954	0.995026	-1.10018	down	-1.44027	down
Os01g0779100	LOC_Os01g57082	insulin-degrading enzyme, putative	13.5784	6.14148	5.0048	-1.14466	down	-1.43993	down
Os08g0128000	LOC_Os08g03420	kelch repeat protein, putative, expressed	76.5498	94.1181	28.228	0.298074		-1.43927	down
Os01g0900200	LOC_Os01g67420	lipase, putative, expressed	14.2902	6.21352	5.27208	-1.20154	down	-1.43858	down
Os06g0141400	LOC_Os06g04930	expressed protein	1419.5	1083	523.935	-0.390353		-1.43793	down
Os05g0255800	LOC_Os05g16640	DUF630/DUF632 domains containing protein, putative, expressed	2.59363	1.68713	0.95851	-0.620401		-1.43611	down
Os03g0686300	LOC_Os03g48140	myosin, putative, expressed	18.3733	8.64381	6.7903	-1.08787	down	-1.43606	down
Os06g0226950	LOC_Os06g12250	sphingolipid C4-hydroxylase SUR2, putative, expressed	9.73164	7.47165	3.59812	-0.381256		-1.43544	down
Os03g0655600	LOC_Os03g45300	transposon protein, putative, unclassified, expressed	10.7168	6.4588	3.96365	-0.730531		-1.43497	down
Os08g0160600	-		106.827	32.3197	39.5152	-1.72479	down	-1.4348	down
Os03g0626600	LOC_Os03g42820	LIM domain-containing protein, putative, expressed	5.27324	2.16857	1.95147	-1.28195	down	-1.43413	down
Os09g0278000	LOC_Os09g10620	seed maturation protein LEA 4, putative	7.82667	2.13215	2.89898	-1.87609	down	-1.43285	down
Os01g0819100	LOC_Os01g60330	inactive receptor kinase At2g26730 precursor, putative, expressed	17.9635	12.372	6.66402	-0.537993		-1.4306	down
Os04g0645600	LOC_Os04g55260	thiamine-repressible mitochondrial transport protein THI74, putative, expressed	33.0912	14.962	12.2946	-1.14514	down	-1.42842	down
Os03g0607200	LOC_Os03g41060	GASR2 - Gibberellin-regulated GASA/GAST/Snakin family protein precursor, putative, expressed	86.8282	37.6511	32.2691	-1.20547	down	-1.42801	down
Os01g0356800	LOC_Os01g25450	AIG1 family protein, expressed	47.821	22.3333	17.7826	-1.09844	down	-1.42717	down
Os06g0244901			2.70987	0.703746	1.00925	-1.9451	down	-1.42494	down
Os01g0343300	LOC_Os01g24070	GATA zinc finger domain containing protein, expressed	17.8341	17.7932	6.64842	-0.00331242		-1.42355	down
Rice_newGene_2378			175.394	111.977	65.4504	-0.647397		-1.42213	down
Os01g0878200			9.74217	5.58208	3.63665	-0.80344		-1.42163	down
Os05g0453401			10.9577	1.42192	4.09874	-2.94603	down	-1.41869	down
Os10g0197700	LOC_Os10g12190	nodulin, putative, expressed	1.40106	0.0661977	0.524229	-4.40359	down	-1.41825	down
Os06g0664300	LOC_Os06g45380	vacuolar-sorting receptor precursor, putative, expressed	17.2377	3.47734	6.45138	-2.30951	down	-1.41789	down
Os05g0533900	LOC_Os05g45750	ATP-dependent Clp protease ATP-binding subunit clpX, putative, expressed	17.7301	9.08616	6.63986	-0.964456		-1.41697	down
Os10g0496000	LOC_Os10g35300	dof zinc finger domain containing protein, putative, expressed	2.31116	0.713564	0.865901	-1.6955	down	-1.41634	down
Os01g0758450			1.40933	0.187988	0.528133	-2.9063	down	-1.41604	down
Os12g0160400	LOC_Os12g06330	CPuORF6 - conserved peptide uORF-containing transcript, expressed	5.44388	3.29931	2.04084	-0.722471		-1.41547	down
Os05g0159000	LOC_Os05g06690	HECT-domain domain containing protein, expressed	37.3778	16.0666	14.0135	-1.21812	down	-1.41536	down
Os01g0891300	LOC_Os01g66720	NADP-dependent oxidoreductase, putative, expressed	58.6177	21.608	21.9847	-1.43977	down	-1.41484	down
Os03g0708100	LOC_Os03g50040	phytanoyl-CoA dioxygenase, putative, expressed	21.5363	15.021	8.07854	-0.519789		-1.4146	down
Os08g0536150			9.39605	4.95519	3.52697	-0.923114		-1.41363	down
Os07g0563300	LOC_Os07g37610	B3 DNA binding domain containing protein, putative, expressed	57.7522	34.3042	21.6804	-0.751492		-1.41349	down
Os01g0841500	LOC_Os01g62410	MYB family transcription factor, putative, expressed	17.3163	7.03876	6.50584	-1.29874	down	-1.41232	down
Os07g0150100	LOC_Os07g05570	ERD4 protein, putative, expressed	7.14274	3.33709	2.6838	-1.09789	down	-1.4122	down
Os06g0246500	LOC_Os06g13720	dehydrogenase E1 component domain containing protein, expressed	5.43591	2.94381	2.04251	-0.884837		-1.41218	down
Os03g0334700	LOC_Os03g21680	phospholipid-transporting ATPase, putative, expressed	7.09276	3.41307	2.66714	-1.05528	down	-1.41105	down
Os03g0705300	LOC_Os03g49800	phosphatidylinositol-4-phosphate 5-kinase, putative, expressed	20.5136	10.3098	7.71659	-0.992564		-1.41054	down
Os07g0109400	LOC_Os07g01860	expressed protein	3.93126	1.71253	1.47907	-1.19886	down	-1.4103	down
Rice_newGene_2694			9.53696	1.88131	3.58829	-2.34179	down	-1.41023	down
Os03g0607500	LOC_Os03g41080	seed maturation protein PM23, putative, expressed	282.405	100.595	106.263	-1.48921	down	-1.41013	down
Os01g0155400	LOC_Os01g06270	expressed protein	10.753	3.1074	4.0482	-1.79096	down	-1.40939	down
Os06g0171900	LOC_Os06g07540	WD-40 repeat family protein, putative, expressed	66.3043	18.9646	24.9916	-1.8058	down	-1.40766	down
Os11g0150200			11.4628	5.13964	4.32061	-1.15722	down	-1.40765	down
Os01g0393100	LOC_Os01g29840	no apical meristem protein, putative, expressed	651.963	372.508	245.965	-0.807519		-1.40634	down
Os11g0531300	LOC_Os11g32720	zinc knuckle domain containing protein, expressed	8.86602	3.30433	3.3449	-1.42393	down	-1.40633	down
Os04g0183100	LOC_Os04g10420	CW7, putative, expressed	17.8664	6.61831	6.7411	-1.43272	down	-1.4062	down
Os07g0555000	LOC_Os07g36920	OsFBX255 - F-box domain containing protein, expressed	107.605	49.1084	40.6077	-1.1317	down	-1.40592	down
Os06g0586300	LOC_Os06g38680	expressed protein	4.93043	2.28857	1.86206	-1.10726	down	-1.40482	down
Os10g0550900	LOC_Os10g40360	proline oxidase, mitochondrial precursor, putative, expressed	3.25652	1.21219	1.23023	-1.42572	down	-1.4044	down
Os12g0570000	LOC_Os12g38210	spotted leaf 11, putative, expressed	17.5752	9.85423	6.64227	-0.834722		-1.40379	down
Os07g0553900	LOC_Os07g36820	uncharacterized Cys-rich domain containing protein, putative, expressed	7.01359	2.23004	2.65086	-1.65309	down	-1.4037	down
Os07g0186500	LOC_Os07g08890	disease resistance protein RPM1, putative, expressed	1.38485	0.810254	0.524269	-0.773284		-1.40135	down
Os03g0329500	LOC_Os03g21210	endoglucanase, putative, expressed	148.927	55.8546	56.3854	-1.41486	down	-1.40121	down
Os12g0421000	LOC_Os12g23280	heavy metal-associated domain containing protein, expressed	6.78059	2.18656	2.57137	-1.63275	down	-1.39887	down
Os07g0160600	LOC_Os07g06680	fasciclin domain containing protein, expressed	20.6235	9.20229	7.82593	-1.16422	down	-1.39796	down
Os04g0252400	LOC_Os04g18030	Sec1 family transport protein, putative, expressed	3.68027	1.25872	1.39663	-1.54785	down	-1.39786	down
Os01g0650700	LOC_Os01g46200	expressed protein	15.4584	6.37541	5.86805	-1.2778	down	-1.39744	down
Os07g0555050			144.873	45.0448	55.0079	-1.68536	down	-1.39708	down
Os08g0506000	LOC_Os08g39560	OTU-like cysteine protease family protein, putative, expressed	3.02279	2.01498	1.14778	-0.585115		-1.39703	down
Os10g0493600	LOC_Os10g35110	alpha-galactosidase precursor, putative, expressed	288.576	116.545	109.581	-1.30807	down	-1.39695	down
Os07g0133500	LOC_Os07g04150	stress-induced protein, putative, expressed	9.18001	2.94699	3.48762	-1.63925	down	-1.39625	down
Os01g0323000	LOC_Os01g21960	serine/threonine-protein kinase, putative, expressed	25.663	12.1903	9.75604	-1.07396	down	-1.39532	down
Os10g0565500	LOC_Os10g41580	protein binding protein, putative, expressed	33.7367	9.11911	12.8489	-1.88735	down	-1.39267	down
Os01g0347100	LOC_Os01g24480	DUF1399 containing protein, putative, expressed	7.13794	5.00254	2.72008	-0.512848		-1.39186	down
Rice_newGene_2191			6.34319	1.45494	2.41725	-2.12425	down	-1.39184	down
Os01g0580800	LOC_Os01g39890	transposon protein, putative, unclassified, expressed	53.4671	37.9315	20.429	-0.495254		-1.38803	down
Os01g0849950			1.92039	0.409683	0.733848	-2.22882	down	-1.38785	down
Os05g0110800	LOC_Os05g02010	expressed protein	6.14927	3.19816	2.3502	-0.943172		-1.38763	down
Os03g0203700	LOC_Os03g10640	calcium-transporting ATPase, plasma membrane-type, putative, expressed	5.03203	1.03772	1.92345	-2.27772	down	-1.38744	down
Os04g0513400	LOC_Os04g43390	Os4bglu16 - monolignol beta-glucoside homologue, expressed	1.48024	0.218228	0.566658	-2.76192	down	-1.38528	down
Os02g0203000	LOC_Os02g10860	bZIP transcription factor domain containing protein	8.34221	3.78939	3.19361	-1.13846	down	-1.38524	down
Os09g0451133			5.36723	1.62704	2.05767	-1.72193	down	-1.38317	down
Os08g0321000	LOC_Os08g23180	fasciclin-like arabinogalactan protein 8 precursor, putative, expressed	459.994	276.246	176.445	-0.735661		-1.3824	down
Os08g0160901			48.6708	14.2185	18.6742	-1.77529	down	-1.38201	down
Os03g0842900	LOC_Os03g62590	oxidoreductase, short chain dehydrogenase/reductase family domain containing protein, expressed	20.7186	11.4986	7.95015	-0.849468		-1.38187	down
Os01g0174000	LOC_Os01g07880	transcription factor HY5, putative, expressed	29.5812	16.1632	11.3562	-0.871965		-1.38119	down
Os02g0224900	LOC_Os02g13160	F-box protein PP2-A15, putative, expressed	13.693	4.35118	5.25852	-1.65396	down	-1.38072	down
Os12g0640900	LOC_Os12g44340	ATMAP70 protein, putative, expressed	2.57252	0.903865	0.988058	-1.509	down	-1.38051	down
Os02g0621500	LOC_Os02g40810	Zinc finger, ZZ type domain containing protein, expressed	31.7216	13.2601	12.1842	-1.25838	down	-1.38045	down
Os03g0214200	LOC_Os03g11550	protein of unknown function DUF1675 domain containing protein, expressed	20.7441	11.0091	7.96785	-0.91401		-1.38044	down
Os01g0799500	LOC_Os01g58550	methyladenine glycosylase, putative, expressed	2.86931	0.570874	1.10305	-2.32946	down	-1.37921	down
Os09g0455000	-		2.6742	1.66235	1.02838	-0.685883		-1.37873	down
Os06g0329350	LOC_Os06g22394	expressed protein	32.9332	17.8024	12.6714	-0.887471		-1.37797	down
Os03g0340500	LOC_Os03g22120	sucrose synthase, putative, expressed	239.059	131.674	92.0616	-0.860401		-1.3767	down
Os04g0347600	LOC_Os04g28010	expressed protein	33.8367	20.6508	13.0394	-0.712393		-1.37572	down
Os10g0118800	LOC_Os10g02920	cytochrome b561, putative, expressed	168.407	84.1938	64.9136	-1.00017	down	-1.37536	down
Os07g0585600	LOC_Os07g39690	GCN5-related N-acetyltransferase, putative, expressed	5.57261	6.20123	2.15101	0.154201		-1.37334	down
Os03g0561283			2.61649	0.482297	1.0125	-2.43964	down	-1.36971	down
Rice_newGene_100			3.27927	0.939676	1.26953	-1.80314	down	-1.36908	down
Os04g0185500	LOC_Os04g10680	zinc finger, C3HC4 type domain containing protein, expressed	63.1994	28.8476	24.5318	-1.13146	down	-1.36526	down
Os04g0465300	LOC_Os04g39110	GASR4 - Gibberellin-regulated GASA/GAST/Snakin family protein precursor, expressed	23.8788	10.1059	9.27114	-1.24053	down	-1.36491	down
Os05g0371100	LOC_Os05g30790	CW-type Zinc Finger, putative	5.26529	3.37133	2.04501	-0.643195		-1.36441	down
Os02g0761500	LOC_Os02g52400		33.7721	11.9943	13.1179	-1.49348	down	-1.3643	down
Os10g0407500	LOC_Os10g26730	exonuclease, putative, expressed	2.7351	1.06389	1.06256	-1.36225	down	-1.36405	down
Os03g0726800	LOC_Os03g51670	serine esterase family protein, putative, expressed	2.41056	0.763651	0.936517	-1.65838	down	-1.36399	down
Os05g0584600	LOC_Os05g50750	AAA family ATPase, putative, expressed	62.7345	29.1948	24.3928	-1.10355	down	-1.36281	down
Os01g0937050	LOC_Os01g71080	xylanase inhibitor, putative, expressed	4.82338	1.06503	1.87628	-2.17915	down	-1.36217	down
Os07g0444000	LOC_Os07g26210	non-lysosomal glucosylceramidase, putative, expressed	1.15752	0.702051	0.450287	-0.721387		-1.36212	down
Os03g0268300	LOC_Os03g16140	digalactosyldiacylglycerol synthase, chloroplast precursor, putative, expressed	92.4332	35.264	35.9666	-1.39022	down	-1.36175	down
Os09g0525400	LOC_Os09g35690	zinc RING finger protein, putative, expressed	8.00898	3.47923	3.11646	-1.20285	down	-1.36171	down
Os03g0663800	LOC_Os03g46100	cupin domain containing protein, expressed	313.587	170.094	122.123	-0.882533		-1.36053	down
Os01g0873800	LOC_Os01g65320	expressed protein	3.34068	1.9772	1.30141	-0.756683		-1.36007	down
Os03g0359000	LOC_Os03g24450	OsPOP8 - Putative Prolyl Oligopeptidase homologue, expressed	8.81938	4.60505	3.43633	-0.93746		-1.35981	down
Os03g0107800	LOC_Os03g01750	dual specificity protein phosphatase, putative, expressed	52.1544	23.7327	20.3516	-1.13591	down	-1.35765	down
Os03g0168100	LOC_Os03g07180	embryonic protein DC-8, putative, expressed	36.432	12.3614	14.227	-1.55936	down	-1.35657	down
Os05g0355800			7.53894	1.03263	2.94893	-2.86804	down	-1.35417	down
Os04g0591100	LOC_Os04g50120	zinc-binding protein, putative, expressed	37.2655	4.16297	14.5848	-3.16216	down	-1.35338	down
Os07g0231800	LOC_Os07g12800	expressed protein	2.84727	1.4103	1.11467	-1.01358	down	-1.35296	down
Os11g0122150			9.90709	6.87463	3.88979	-0.527178		-1.34877	down
Os04g0631800	LOC_Os04g53994	kinase, putative, expressed	1.03522	0.548174	0.406776	-0.917235		-1.34763	down
Os01g0153500	LOC_Os01g06030	conserved hypothetical protein	3.79247	1.56704	1.49075	-1.2751	down	-1.3471	down
Os06g0531600	LOC_Os06g34070	GDSL-like lipase/acylhydrolase, putative, expressed	14.2834	26.8833	5.61719	0.912369		-1.34642	down
Os02g0176300	-		3.7301	1.85802	1.46767	-1.00545	down	-1.34569	down
Os05g0430300	LOC_Os05g35530	expressed protein	11.6823	7.17382	4.60067	-0.703517		-1.34442	down
Os02g0530600	LOC_Os02g32860	poly synthetase 3, putative, expressed	20.411	10.7678	8.04064	-0.922632		-1.34397	down
Os10g0565300	LOC_Os10g41560	expressed protein	49.3192	24.2302	19.4578	-1.02534	down	-1.3418	down
Os04g0439100	LOC_Os04g35840	T-complex protein 11, putative, expressed	7.41609	2.4616	2.92816	-1.59106	down	-1.34067	down
Os09g0572500	LOC_Os09g39920	retrotransposon protein, putative, unclassified, expressed	119.268	72.2814	47.0927	-0.722512		-1.34063	down
Rice_newGene_3211			15.0891	10.9621	5.96185	-0.460983		-1.33967	down
Os03g0654700	LOC_Os03g45210	2-aminoethanethiol dioxygenase, putative, expressed	2815.22	898.891	1113.53	-1.64703	down	-1.33811	down
Os03g0268200	LOC_Os03g16130	CAMK_CAMK_like_ULKh_APGy.2 - CAMK includes calcium/calmodulin depedent protein kinases, expressed	28.2242	11.5087	11.1732	-1.29422	down	-1.3369	down
Os01g0692700	LOC_Os01g49770	zinc finger, C3HC4 type domain containing protein, expressed	68.6637	26.9411	27.2109	-1.34974	down	-1.33536	down
Os11g0660700	LOC_Os11g43914	expressed protein	25.6467	10.8369	10.1808	-1.24282	down	-1.33292	down
Os03g0116800	LOC_Os03g02560	cyclin-like F-box, putative, expressed	109.289	51.1584	43.4155	-1.09511	down	-1.33187	down
Os02g0700000	LOC_Os02g47170	expressed protein	12.0832	6.11404	4.80325	-0.982803		-1.33092	down
Os11g0307550	LOC_Os11g20179	expressed protein	7.18823	2.68671	2.85784	-1.4198	down	-1.33071	down
Os02g0807000	LOC_Os02g56310	calcium-dependent protein kinase isoform AK1, putative, expressed	37.7584	15.1507	15.0172	-1.31741	down	-1.33018	down
Os02g0616300	LOC_Os02g40280	piwi domain containing protein, putative, expressed	0.965421	0.0627384	0.384033	-3.94374	down	-1.32993	down
Os08g0307400	LOC_Os08g21590	phosphatidylinositol 3-kinase, root isoform, putative, expressed	4.594	1.89174	1.82844	-1.28004	down	-1.32914	down
Os03g0182800	LOC_Os03g08460	AP2 domain containing protein, expressed	102.58	94.7963	40.8307	-0.113847		-1.32902	down
Os04g0502900	LOC_Os04g42430	EF hand family protein, putative, expressed	39.2093	21.6739	15.6139	-0.855239		-1.32837	down
Os06g0677800	LOC_Os06g46410	auxin response factor, putative, expressed	12.5399	8.02661	4.99496	-0.643663		-1.32798	down
Os01g0800000	LOC_Os01g58590	expressed protein	5.30492	0.812064	2.11441	-2.70767	down	-1.32708	down
Os11g0210000	LOC_Os11g10434	expressed protein	3.15167	1.41543	1.25718	-1.15488	down	-1.32592	down
Os09g0416800	LOC_Os09g24990	CAF1 family ribonuclease containing protein, putative, expressed	67.8659	36.4499	27.085	-0.896772		-1.32519	down
Os06g0503400	LOC_Os06g30750	reticulon domain containing protein, putative, expressed	86.546	54.1848	34.56	-0.675579		-1.32436	down
Os10g0400200	LOC_Os10g26060	glutelin, putative, expressed	20795.4	11552.2	8305.13	-0.848097		-1.32419	down
Os02g0488600	LOC_Os02g28600	OsFBX50 - F-box domain containing protein	36.847	13.5887	14.716	-1.43914	down	-1.32416	down
Os05g0342900	LOC_Os05g27660	expressed protein	243.376	126.985	97.2484	-0.938529		-1.32344	down
Os05g0420500	LOC_Os05g34760	expressed protein	5.00394	3.86002	1.99953	-0.374456		-1.3234	down
Os05g0569400	LOC_Os05g49430	aldose 1-epimerase, putative, expressed	43.4156	31.8095	17.3761	-0.448757		-1.32111	down
Os10g0577200	LOC_Os10g42650	retrotransposon protein, putative, unclassified, expressed	34.0913	16.8847	13.6508	-1.01369	down	-1.32042	down
Os02g0197900	LOC_Os02g10440	protein with a conserved N-terminal region, putative, expressed	18.3931	8.77017	7.36524	-1.06849	down	-1.32036	down
Os01g0528800	LOC_Os01g34480	NAD dependent epimerase/dehydratase family protein, putative, expressed	42.7819	13.0237	17.1354	-1.71586	down	-1.32002	down
Os06g0638900	LOC_Os06g43190	retrotransposon protein, putative, unclassified, expressed	4.04458	2.72674	1.6202	-0.56881		-1.31981	down
Os10g0579200	LOC_Os10g42830	transporter family protein, putative, expressed	7.88747	4.01984	3.16138	-0.972425		-1.31901	down
Os01g0252100	LOC_Os01g14860	CGMC_GSK.1 - CGMC includes CDA, MAPK, GSK3, and CLKC kinases, expressed	52.8485	29.3685	21.1932	-0.847595		-1.31826	down
Os04g0390700	LOC_Os04g32070	dehydrogenase/reductase, putative, expressed	14.1045	6.41935	5.65924	-1.13566	down	-1.31748	down
Os02g0631200	LOC_Os02g42020	expressed protein	3.34839	2.14113	1.34353	-0.645096		-1.31744	down
Os08g0520850			27.2221	7.2924	10.9286	-1.90031	down	-1.31667	down
Os08g0424700	LOC_Os08g32880	disease resistance protein RPM1, putative	1.35712	0.414275	0.545389	-1.71189	down	-1.31519	down
Os03g0130700	LOC_Os03g03860	expressed protein	7.72398	2.90794	3.10412	-1.40935	down	-1.31516	down
Os12g0566200	LOC_Os12g37860	expressed protein	16.9414	7.65312	6.81266	-1.14643	down	-1.31426	down
Os07g0673900	LOC_Os07g47670	hypoxia-responsive family protein, putative, expressed	38.2957	23.2614	15.4045	-0.719244		-1.31383	down
Os05g0542500	LOC_Os05g46480	late embryogenesis abundant protein, group 3, putative, expressed	146.705	92.8143	59.0298	-0.660503		-1.31341	down
Os07g0123900	LOC_Os07g03180	GCRP3 - Glycine and cysteine rich family protein precursor, expressed	26.9708	31.4916	10.8567	0.223569		-1.31281	down
Os04g0284900	LOC_Os04g21710	expressed protein	87.7677	24.8464	35.3308	-1.82066	down	-1.31277	down
Os01g0644000	LOC_Os01g45640	tat pathway signal sequence family protein, expressed	204.528	68.4935	82.5179	-1.57826	down	-1.30952	down
Os02g0796700	LOC_Os02g55340	WD domain and HEAT domain containing protein, putative, expressed	6.8407	2.66863	2.76028	-1.35804	down	-1.30933	down
Os10g0389800	LOC_Os10g25090	STRUBBELIG-RECEPTOR FAMILY 6 precursor, putative, expressed	2.85799	1.15144	1.15467	-1.31156	down	-1.30752	down
Os03g0736700	LOC_Os03g52670	GRAM domain containing protein, expressed	134.841	36.205	54.4903	-1.89699	down	-1.30718	down
Os03g0334050	-		19.0991	8.24667	7.72256	-1.21162	down	-1.30635	down
Os01g0713900	LOC_Os01g51634	myosin-2 heavy chain, non muscle, putative, expressed	5.64564	2.07528	2.28447	-1.44383	down	-1.30528	down
Os12g0600200	LOC_Os12g40790	zinc finger family protein, putative, expressed	110.255	77.6768	44.6203	-0.505293		-1.30508	down
Os05g0453300	LOC_Os05g37930	expressed protein	5.71204	1.56036	2.31458	-1.87212	down	-1.30326	down
Os11g0533400	LOC_Os11g32890	expressed protein	122.457	63.6022	49.6285	-0.945127		-1.30303	down
Os11g0121400	LOC_Os11g02830	protein kinase domain containing protein, expressed	15.254	12.0432	6.18261	-0.340969		-1.3029	down
Os09g0298500	LOC_Os09g12720	zinc finger, C3HC4 type domain containing protein, expressed	61.8486	24.5298	25.0754	-1.33421	down	-1.30247	down
Rice_newGene_2953			8.37007	4.38617	3.39667	-0.932278		-1.30112	down
Rice_newGene_705			28.2659	16.294	11.482	-0.794722		-1.29969	down
Os10g0505900	LOC_Os10g36180	expressed protein	4.44416	1.18421	1.80787	-1.90799	down	-1.29762	down
Os07g0684000	LOC_Os07g48500	stress responsive protein, putative, expressed	28.7864	8.09849	11.7226	-1.82966	down	-1.29609	down
Os07g0662800	LOC_Os07g46780	tyrosine-specific transport protein, putative, expressed	5.71442	3.26695	2.32742	-0.806664		-1.29588	down
Os03g0294032	LOC_Os03g18290	expressed protein	4.04305	2.30797	1.64768	-0.808819		-1.29501	down
Os05g0526200	LOC_Os05g45030	calcium homeostasis regulator CHoR1, putative, expressed	12.5163	11.7174	5.10493	-0.0951557		-1.29385	down
Rice_newGene_1641			22.955	8.38634	9.36745	-1.4527	down	-1.29308	down
Os03g0340601			50.6935	22.3865	20.7066	-1.17917	down	-1.29171	down
Os03g0792400	LOC_Os03g57840	peptidase M50, mammalian sterol-regulatory element binding protein, putative, expressed	78.6508	64.3324	32.1576	-0.289916		-1.2903	down
Os09g0567700	LOC_Os09g39420	WD domain, G-beta repeat domain containing protein, expressed	8.42183	6.32635	3.44511	-0.41276		-1.28958	down
Os03g0267100	-		4.87406	3.54418	1.99457	-0.459672		-1.28905	down
Os05g0477900	LOC_Os05g40010	LTPL17 - Protease inhibitor/seed storage/LTP family protein precursor, expressed	1202.71	337.561	492.549	-1.83307	down	-1.28795	down
Os01g0894700	LOC_Os01g66980	expressed protein	3.31754	0.309154	1.3587	-3.42372	down	-1.28789	down
Os01g0783400	LOC_Os01g57440	DNA repair metallo-beta-lactamase, putative, expressed	8.74501	3.52431	3.58259	-1.31112	down	-1.28746	down
Os09g0392666	-		18.4785	9.66059	7.58314	-0.935664		-1.28498	down
Os10g0516800	LOC_Os10g37280	diacylglycerol kinase, putative, expressed	25.2937	14.2832	10.3806	-0.824458		-1.28489	down
Os06g0269300	LOC_Os06g15820	NHL repeat-containing protein, putative, expressed	37.3653	21.9923	15.3727	-0.764699		-1.28132	down
Rice_newGene_2663			3.2952	1.35992	1.35583	-1.27685	down	-1.28119	down
Os03g0796301	LOC_Os03g58180	basic proline-rich protein precursor, putative	8.57796	2.34711	3.5348	-1.86975	down	-1.27901	down
Os04g0672200	LOC_Os04g57640	RCD1, putative, expressed	12.2098	8.05365	5.03233	-0.600323		-1.27874	down
Os09g0499000	LOC_Os09g32330	expressed protein	61.8617	28.0516	25.5053	-1.14096	down	-1.27825	down
Os07g0689800	LOC_Os07g49000	DNAJ heat shock N-terminal domain-containing protein, putative, expressed	55.6591	21.1033	22.9699	-1.39915	down	-1.27687	down
Os10g0548100	LOC_Os10g40040	expressed protein	14.6214	5.31798	6.03412	-1.45913	down	-1.27687	down
Os01g0796700	LOC_Os01g58400	zinc finger C3HC4 type family protein, putative, expressed	10.4273	3.99182	4.3073	-1.38525	down	-1.27552	down
Os10g0401000	LOC_Os10g26150	expressed protein	185.394	221.185	76.6315	0.254659		-1.27459	down
Os05g0162200	LOC_Os05g06980	expressed protein	16.6051	9.09201	6.86619	-0.868955		-1.27404	down
Os02g0655700	LOC_Os02g43860	amino acid permease, putative, expressed	16.9945	9.73375	7.03597	-0.804		-1.27225	down
Os09g0434500	LOC_Os09g26420	AP2 domain containing protein, expressed	380.475	224.381	157.592	-0.761851		-1.27161	down
Os03g0232900	LOC_Os03g13040	haemolysin-III, putative, expressed	21.078	8.97161	8.737	-1.2323	down	-1.27053	down
Os03g0625966			5.87709	2.57764	2.44375	-1.18905	down	-1.26601	down
Os03g0226300	LOC_Os03g12520	STRUBBELIG-RECEPTOR FAMILY 7 precursor, putative, expressed	15.5122	8.05238	6.45066	-0.945918		-1.26588	down
Os01g0911100	LOC_Os01g68320	DEAD-box ATP-dependent RNA helicase 30, putative, expressed	106.367	60.5869	44.254	-0.811977		-1.26517	down
Os07g0181700	LOC_Os07g08400	GTP binding protein, putative, expressed	1.15858	0.325785	0.482254	-1.83037	down	-1.26449	down
Os02g0132950			7.06198	3.33224	2.94012	-1.08358	down	-1.2642	down
Os01g0738500	LOC_Os01g53660	transposon protein, putative, unclassified, expressed	5.84192	2.63903	2.4339	-1.14643	down	-1.26317	down
Os01g0223800	LOC_Os01g12410	receptor-like protein kinase, putative	0.575885	0.103291	0.239934	-2.47907	down	-1.26314	down
Os03g0703300	LOC_Os03g49630	expressed protein	13.8168	5.28727	5.76308	-1.38583	down	-1.26151	down
Os05g0376300	LOC_Os05g31230	N-acetyltransferase ESCO1, putative, expressed	13.903	8.93156	5.80849	-0.638412		-1.25916	down
Os03g0169100	LOC_Os03g07300	ribulose-phosphate 3-epimerase, chloroplast precursor, putative, expressed	31.3631	14.7939	13.106	-1.08407	down	-1.25884	down
Rice_newGene_2390			72.9541	32.4161	30.4924	-1.17028	down	-1.25854	down
Os10g0580001			12.8482	4.55403	5.38231	-1.49635	down	-1.25527	down
Os05g0401000	LOC_Os05g33270	GDSL-like lipase/acylhydrolase, putative, expressed	6.75464	2.28903	2.83014	-1.56114	down	-1.25501	down
Os07g0563000	LOC_Os07g37580	diacylglycerol kinase, putative, expressed	12.1313	4.26881	5.08387	-1.50683	down	-1.25474	down
Os08g0193300	LOC_Os08g09390	OsFBX264 - F-box domain containing protein	5.00828	6.87827	2.10037	0.457731		-1.25367	down
Os03g0304500	LOC_Os03g19200	DNAJ heat shock N-terminal domain-containing protein, putative, expressed	6.19409	1.03609	2.60216	-2.57974	down	-1.25118	down
Os01g0222600			9.39295	6.28029	3.94904	-0.580746		-1.25008	down
Os04g0496700	LOC_Os04g41930	expressed protein	27.3165	11.4718	11.4886	-1.25168	down	-1.24957	down
Os03g0698500	LOC_Os03g49150	yippee zinc-binding protein, putative, expressed	25.142	10.7107	10.5749	-1.23104	down	-1.24946	down
Os05g0576800	LOC_Os05g50120	CGMC_MAPKCMGC_2.3 - CGMC includes CDA, MAPK, GSK3, and CLKC kinases, expressed	18.1133	9.0641	7.6186	-0.998814		-1.24945	down
Os01g0925700	LOC_Os01g70130	protein kinase domain containing protein, expressed	3.81773	1.48858	1.60604	-1.35878	down	-1.24921	down
Rice_newGene_106			3.25375	0.518183	1.37014	-2.65057	down	-1.24778	down
Os04g0254300	-		0.371527	0.106133	0.156553	-1.80759	down	-1.24682	down
Os03g0227800	LOC_Os03g12670	expressed protein	311.902	142.579	131.509	-1.12933	down	-1.24593	down
Os01g0614900	LOC_Os01g42850	ThiF family domain containing protein, putative, expressed	16.7477	8.57827	7.06406	-0.965207		-1.2454	down
Rice_newGene_2464			39.0018	17.2716	16.4631	-1.17514	down	-1.2443	down
Os05g0440250			6.51556	3.14869	2.75096	-1.04914	down	-1.24395	down
Os02g0173100	LOC_Os02g07680	cytochrome P450, putative, expressed	30.7622	26.0354	12.9892	-0.240686		-1.24384	down
Os09g0510900	LOC_Os09g33620	Leucine Rich Repeat domain containing protein, expressed	3.08693	1.14107	1.30371	-1.43579	down	-1.24354	down
Os05g0146900	LOC_Os05g05390	expressed protein	4.19208	2.14599	1.77541	-0.966024		-1.23952	down
Os07g0219250			59.0804	61.0103	25.0219	0.0463732		-1.23949	down
Rice_newGene_446			6.45833	7.50557	2.73593	0.216801		-1.23913	down
Os01g0320700	-		15.9231	6.35105	6.74999	-1.32605	down	-1.23816	down
Os02g0655800	LOC_Os02g43870	inactive receptor kinase At2g26730 precursor, putative, expressed	46.2293	22.4394	19.6166	-1.04278	down	-1.23673	down
Rice_newGene_1553			25.1563	13.874	10.6808	-0.858536		-1.2359	down
Os02g0533200	LOC_Os02g33020	SOUL heme-binding protein, putative, expressed	11.5319	6.48973	4.89909	-0.829399		-1.23505	down
Os03g0837100	LOC_Os03g62090	CESA5 - cellulose synthase, expressed	47.7773	23.2488	20.3033	-1.03917	down	-1.23461	down
Os06g0527201			6.71524	2.27501	2.85856	-1.56157	down	-1.23215	down
Os12g0228500	LOC_Os12g12690	transposon protein, putative, Pong sub-class, expressed	4.77175	2.07649	2.03152	-1.20037	down	-1.23196	down
Os01g0168450			7.01135	3.73012	2.98604	-0.91047		-1.23146	down
Os04g0150500			4.94977	0.231624	2.10884	-4.4175	down	-1.23091	down
Os08g0457600	LOC_Os08g35620	HD domain containing protein, putative, expressed	6.42214	3.69244	2.73799	-0.798481		-1.22994	down
Os03g0695500	LOC_Os03g48920	DUF1517 domain containing protein, putative, expressed	18.1215	8.35787	7.73126	-1.1165	down	-1.22893	down
Os03g0381500	LOC_Os03g26490	expressed protein	20.7313	6.25669	8.8474	-1.72834	down	-1.22849	down
Os03g0356484	LOC_Os03g24060	tetratricopeptide repeat containing protein, putative, expressed	16.5728	9.85112	7.08204	-0.750457		-1.22658	down
Os08g0332800	LOC_Os08g24400	SWP, putative, expressed	6.91298	5.23289	2.96134	-0.401699		-1.22306	down
Os11g0251400	LOC_Os11g14544	expressed protein	89.3206	34.5251	38.2668	-1.37135	down	-1.2229	down
Os01g0607400	LOC_Os01g42260	transcriptional corepressor LEUNIG, putative, expressed	89.6052	47.7653	38.3915	-0.907618		-1.2228	down
Os07g0155600	LOC_Os07g06130	ethylene-insensitive protein, putative, expressed	2.00639	1.4993	0.859781	-0.420309		-1.22256	down
Os01g0850000	LOC_Os01g63050	expressed protein	22.3981	5.73616	9.60392	-1.96522	down	-1.22168	down
Os01g0801200	LOC_Os01g58700	expressed protein	5.73568	3.50926	2.46032	-0.708799		-1.22112	down
Os08g0171600	LOC_Os08g07480	DNA-directed RNA polymerase subunit, putative, expressed	6.04854	5.5155	2.59634	-0.133095		-1.22011	down
Os08g0508700	LOC_Os08g39830	ethylene-insensitive 3, putative, expressed	14.0979	9.97951	6.05427	-0.498442		-1.21946	down
Os11g0474100	LOC_Os11g28420	expressed protein	54.5823	13.5367	23.443	-2.01156	down	-1.21928	down
Os01g0830200	LOC_Os01g61420	zinc finger, C3HC4 type domain containing protein, expressed	8.14658	4.3269	3.50091	-0.912861		-1.21846	down
Os01g0360200	LOC_Os01g25820	respiratory burst oxidase, putative, expressed	1.42509	0.196005	0.612497	-2.86209	down	-1.21828	down
Os05g0306000	LOC_Os05g24020	emp24/gp25L/p24 family protein, putative, expressed	46.7838	22.8231	20.1211	-1.03551	down	-1.2173	down
Os12g0600301			28.8062	18.843	12.3929	-0.612351		-1.21687	down
Os06g0254700	LOC_Os06g14370	caleosin related protein, putative, expressed	41.403	9.8452	17.8236	-2.07224	down	-1.21595	down
Os04g0191800	LOC_Os04g11450	OsFBX118 - F-box domain containing protein, expressed	5.17532	1.89994	2.22805	-1.44569	down	-1.21587	down
Os01g0884400	LOC_Os01g66130	armadillo/beta-catenin repeat family protein, putative, expressed	2.51961	1.36338	1.08474	-0.886013		-1.21585	down
Os12g0112200	LOC_Os12g02090	TCP family transcription factor, putative	21.587	11.9984	9.30024	-0.847321		-1.21482	down
Os03g0389900	LOC_Os03g27250	OsFBO14 - F-box and other domain containing protein, expressed	13.6319	14.4792	5.87313	0.0869977		-1.21478	down
Os03g0318600	LOC_Os03g20310	transcription factor HBP-1b, putative, expressed	17.7816	9.673	7.66539	-0.87835		-1.21395	down
Os03g0143700	LOC_Os03g04990	expressed protein	9.56726	5.83322	4.12499	-0.713813		-1.21372	down
Os09g0491644	LOC_Os09g31454	MYB family transcription factor, putative, expressed	3.6418	0.00105194	1.57119	-11.7574	down	-1.21279	down
Os10g0138150			15.3101	6.34749	6.60976	-1.27023	down	-1.21181	down
Os01g0757600	LOC_Os01g55280	expressed protein	113.071	49.5752	48.8704	-1.18954	down	-1.2102	down
Os11g0704800	LOC_Os11g47840	OsRhmbd18 - Putative Rhomboid homologue, expressed	41.8414	18.7822	18.0924	-1.15557	down	-1.20955	down
Os07g0586200	LOC_Os07g39750	GDSL-like lipase/acylhydrolase, putative, expressed	127.891	42.1394	55.4214	-1.60167	down	-1.2064	down
Os02g0245200	LOC_Os02g14800	expressed protein	1.92884	1.14649	0.836965	-0.750519		-1.2045	down
Os07g0616000	LOC_Os07g42410	expressed protein	25.2681	14.328	10.9648	-0.818484		-1.20444	down
Os01g0102400	LOC_Os01g01290	histone-like transcription factor and archaeal histone, putative, expressed	22.2654	17.4447	9.67987	-0.352012		-1.20174	down
Os04g0615100	LOC_Os04g52500	lecithine cholesterol acyltransferase, putative, expressed	3.69219	1.41127	1.60913	-1.38748	down	-1.1982	down
Os12g0577800	LOC_Os12g38870	expressed protein	15.1555	12.0882	6.60681	-0.32624		-1.19782	down
Os04g0476650			13.0741	5.41772	5.70055	-1.27095	down	-1.19754	down
Os08g0508500	LOC_Os08g39810	retrotransposon protein, putative, unclassified, expressed	41.8716	13.6561	18.2603	-1.61643	down	-1.19726	down
Os04g0671100	LOC_Os04g57540	adenylate kinase, putative, expressed	11.6114	5.71556	5.06408	-1.02257	down	-1.19716	down
Rice_newGene_2666			3.31047	1.70837	1.44385	-0.954414		-1.19711	down
Os07g0208533			94.1077	45.8979	41.083	-1.03588	down	-1.19577	down
Rice_newGene_61			41.4186	20.0924	18.0819	-1.04363	down	-1.19574	down
Os08g0546400	LOC_Os08g43300	UBX domain-containing protein, putative, expressed	28.7403	13.9318	12.5496	-1.0447	down	-1.19544	down
Os06g0162500	LOC_Os06g06720	flavonol synthase/flavanone 3-hydroxylase, putative, expressed	46.0637	24.354	20.1259	-0.919472		-1.19458	down
Os01g0670600	LOC_Os01g48040	S-locus-like receptor protein kinase, putative, expressed	1.33431	0.349754	0.583038	-1.93168	down	-1.19443	down
Os04g0685400	LOC_Os04g58860	harpin-induced protein 1 domain containing protein, expressed	14.5008	9.5525	6.33884	-0.602182		-1.19384	down
Os04g0499800	LOC_Os04g42174	expressed protein	7.62284	3.03217	3.33357	-1.32998	down	-1.19326	down
Os02g0128400	LOC_Os02g03600	dnaJ domain containing protein, expressed	6.39219	3.35481	2.7987	-0.930077		-1.19155	down
Os01g0961200	LOC_Os01g73040	CBS domain-containing protein, putative, expressed	8.20975	2.90686	3.59653	-1.49788	down	-1.19073	down
Os02g0104200	LOC_Os02g01360	OsMADS60 - MADS-box family gene with MIKCc type-box, expressed	55.1346	23.714	24.1572	-1.21722	down	-1.1905	down
Os01g0728400	LOC_Os01g52810	expressed protein	49.2151	21.1579	21.5651	-1.2179	down	-1.1904	down
Os12g0541350			6.54998	6.07295	2.8706	-0.109093		-1.19014	down
Os06g0184800	LOC_Os06g08564	OsRCI2-8 - Putative low temperature and salt responsive protein, expressed	61.0868	25.5498	26.7723	-1.25755	down	-1.19012	down
Os03g0314100	LOC_Os03g19960	ATP-dependent RNA helicase, putative, expressed	51.0037	23.6787	22.3639	-1.10701	down	-1.18943	down
Os10g0540800	LOC_Os10g39500	expressed protein	8.32491	4.74301	3.6511	-0.811633		-1.1891	down
Os06g0205600	LOC_Os06g10410	uncharacterized mscS family protein, putative, expressed	15.3425	6.45013	6.73393	-1.25013	down	-1.18801	down
Os04g0196300	LOC_Os04g11980	expressed protein	43.49	20.5356	19.109	-1.08256	down	-1.18643	down
Os03g0307600			1.58683	0.373894	0.697322	-2.08545	down	-1.18625	down
Os07g0606900	LOC_Os07g41600	proline-rich protein, putative, expressed	32.5022	14.6004	14.2899	-1.15454	down	-1.18554	down
Os04g0430600	LOC_Os04g35130	expressed protein	55.5995	18.6696	24.4569	-1.57438	down	-1.18483	down
Os07g0584000	LOC_Os07g39510	yippee zinc-binding protein, putative, expressed	86.4089	71.8002	38.0348	-0.267192		-1.18386	down
Os08g0536100	LOC_Os08g42420	expressed protein	22.0517	13.4626	9.70886	-0.711939		-1.18352	down
Os04g0346900	LOC_Os04g27960	B3 DNA binding domain containing protein	6.32852	2.27579	2.78667	-1.4755	down	-1.18333	down
Os03g0672700	LOC_Os03g46950	DNA binding protein, putative, expressed	17.9733	10.0508	7.92459	-0.838542		-1.18145	down
Os06g0102800	LOC_Os06g01320	chromo domain containing protein, expressed	2.26804	1.46914	1.00175	-0.62647		-1.17892	down
Os08g0357000	LOC_Os08g26870	wound responsive protein, putative, expressed	75.6469	63.237	33.4235	-0.258512		-1.17842	down
Os04g0269600	LOC_Os04g20164	amine oxidase precursor, putative, expressed	0.967507	0.26162	0.427947	-1.8868	down	-1.17684	down
Os03g0184100	LOC_Os03g08580	expressed protein	24.8019	19.0543	10.9704	-0.380334		-1.17683	down
Os03g0159600	LOC_Os03g06360	late embryogenesis abundant protein D-34, putative, expressed	31.4736	11.3298	13.9315	-1.47402	down	-1.17579	down
Os07g0133601			86.8064	29.0757	38.4904	-1.57799	down	-1.1733	down
Os04g0503500	LOC_Os04g42470	regulatory subunit, putative, expressed	4.42028	3.93632	1.96065	-0.167292		-1.1728	down
Os03g0625700	LOC_Os03g42750	roothairless 1, putative, expressed	14.3794	9.75916	6.37843	-0.559176		-1.17273	down
Os04g0433200	LOC_Os04g35380	expressed protein	11.6811	5.15931	5.18398	-1.17892	down	-1.17204	down
Rice_newGene_2134			2.98418	1.01028	1.32544	-1.56258	down	-1.17087	down
Os10g0521700	LOC_Os10g37740	CGMC_GSK.9 - CGMC includes CDA, MAPK, GSK3, and CLKC kinases, expressed	6.98261	3.90919	3.1019	-0.836897		-1.17062	down
Os04g0490000	LOC_Os04g41260	amine oxidase, flavin-containing, domain containing protein, expressed	10.7184	7.38391	4.76181	-0.537629		-1.1705	down
Os02g0465900	LOC_Os02g26700	cation transport regulator-like protein 1, putative, expressed	577.704	249.163	256.914	-1.21324	down	-1.16904	down
Os09g0490200	LOC_Os09g31400	ethylene-insensitive 3, putative, expressed	7.89476	3.66393	3.51151	-1.1075	down	-1.1688	down
Os11g0275400	LOC_Os11g17530	pentatricopeptide, putative, expressed	7.42819	3.0527	3.30473	-1.28293	down	-1.16848	down
Os12g0636800	LOC_Os12g44000	ubiquitin-conjugating enzyme E2 W, putative, expressed	50.0793	52.0608	22.2823	0.0559831		-1.16832	down
Os08g0160500	LOC_Os08g06380	CSLF6 - cellulose synthase-like family F; beta1,3;1,4 glucan synthase, expressed	31.1182	10.7407	13.8471	-1.53467	down	-1.16817	down
Rice_newGene_1279			10.8877	10.3653	4.84711	-0.0709303		-1.1675	down
Os08g0469600	LOC_Os08g36580	expressed protein	36.7511	15.2223	16.3687	-1.2716	down	-1.16685	down
Os01g0732700			8.32577	3.79718	3.70961	-1.13265	down	-1.16632	down
Os03g0416500	LOC_Os03g30300	6-phosphogluconolactonase, putative, expressed	5.13995	3.68508	2.29357	-0.480059		-1.16416	down
Os08g0497300	LOC_Os08g38850	phosphatidylinositol transfer, putative, expressed	79.9295	55.7331	35.69	-0.520195		-1.16321	down
Os01g0355600	LOC_Os01g25330	SAC9, putative, expressed	5.35157	3.51619	2.38964	-0.605949		-1.16317	down
Os05g0567600	LOC_Os05g49240	homeodomain-related, putative, expressed	31.2557	12.0765	13.9754	-1.37192	down	-1.16123	down
Os05g0404700	LOC_Os05g33554	methyl-binding domain protein MBD, putative, expressed	196.195	271.179	87.7596	0.466957		-1.16066	down
Os06g0698300	LOC_Os06g48300	protein phosphatase 2C, putative, expressed	2.74234	1.05056	1.2289	-1.38425	down	-1.15804	down
Os01g0955600	LOC_Os01g72560	expressed protein	4.38511	0.996837	1.96588	-2.13718	down	-1.15744	down
Os04g0576800	LOC_Os04g48750	3-oxo-5-alpha-steroid 4-dehydrogenase, putative, expressed	14.3529	5.29946	6.4454	-1.43742	down	-1.155	down
Os06g0638000	LOC_Os06g43120	zinc finger C-x8-C-x5-C-x3-H type family protein, expressed	2.08621	1.04461	0.938664	-0.997923		-1.1522	down
Os03g0775200	LOC_Os03g56380	methyltransferase, putative, expressed	12.2871	5.65024	5.52887	-1.12076	down	-1.15209	down
Os05g0310500	LOC_Os05g24550	Papain family cysteine protease domain containing protein, expressed	17.1038	7.51022	7.69943	-1.18739	down	-1.15149	down
Os05g0498500	LOC_Os05g41910	expressed protein	2.49474	0.437219	1.12306	-2.51246	down	-1.15145	down
Os02g0709900	LOC_Os02g48010	nuclear matrix constituent protein 1-like, putative, expressed	39.9073	23.2521	17.9865	-0.77929		-1.14974	down
Os02g0644000	LOC_Os02g43010	vacuolar-processing enzyme precursor, putative, expressed	17.5089	8.81005	7.89166	-0.990863		-1.14968	down
Os10g0363700	LOC_Os10g21940	expressed protein	14.8079	7.53352	6.67952	-0.974968		-1.14855	down
Os02g0821900	LOC_Os02g57600	expressed protein	21.5223	15.6739	9.71337	-0.457471		-1.14779	down
Os10g0135700	-		7.47706	1.6503	3.37795	-2.17974	down	-1.14632	down
Os03g0626000	LOC_Os03g42780	zinc finger protein-related, putative	9.35035	2.26898	4.23742	-2.04298	down	-1.14183	down
Os08g0540300	LOC_Os08g42740	IBR domain containing protein, putative, expressed	119.951	65.0894	54.4235	-0.881949		-1.14014	down
Os04g0488050			38.3414	24.3155	17.3969	-0.657027		-1.14007	down
Os06g0633800	LOC_Os06g42720	amino acid transporter, putative, expressed	36.051	19.2145	16.3628	-0.90784		-1.13962	down
Os05g0112000	LOC_Os05g02130	ankyrin repeat domain-containing protein 28, putative, expressed	11.7907	8.71236	5.3535	-0.436517		-1.1391	down
Os04g0489100	LOC_Os04g41200	lipase, putative, expressed	8.69483	4.17393	3.94793	-1.05875	down	-1.13906	down
Os10g0562000	LOC_Os10g41250	glycoprotein, putative, expressed	11.8899	2.47016	5.40043	-2.26706	down	-1.13859	down
Os01g0367400	LOC_Os01g26852		23.9526	17.7821	10.8916	-0.429756		-1.13696	down
Os02g0754100	LOC_Os02g51780	ribonuclease protein, putative, expressed	2.90133	2.01982	1.31947	-0.522488		-1.13676	down
Os02g0293500	LOC_Os02g19150	AAA family ATPase, putative, expressed	40.0579	20.0707	18.2474	-0.996999		-1.1344	down
Os05g0480400	LOC_Os05g40200	inactive receptor kinase At2g26730 precursor, putative, expressed	7.78885	2.08067	3.54807	-1.90436	down	-1.13438	down
Os07g0607300	LOC_Os07g41640	agenet domain-containing protein, putative, expressed	8.61454	4.96259	3.92466	-0.795681		-1.1342	down
Os03g0224200	LOC_Os03g12350	two-component response regulator, putative, expressed	14.5931	7.70975	6.65017	-0.920534		-1.13383	down
Os10g0188300	LOC_Os10g11034	caffeine-induced death protein 1, putative, expressed	22.1361	17.0194	10.0954	-0.379221		-1.1327	down
Os03g0160100	LOC_Os03g06410	protein kinase domain containing protein, expressed	30.398	12.1778	13.8652	-1.31972	down	-1.13251	down
Os10g0563200	LOC_Os10g41360	ARABIDILLO-1, putative, expressed	8.84819	3.868	4.03819	-1.19379	down	-1.13167	down
Rice_newGene_3221			12.0282	4.83208	5.49051	-1.31571	down	-1.13141	down
Os11g0488900	LOC_Os11g29710	OsFBO4 - F-box and other domain containing protein, expressed	5.77911	1.2838	2.63845	-2.17043	down	-1.13116	down
Os03g0696000	LOC_Os03g48950	expressed protein	57.1436	25.8926	26.1018	-1.14205	down	-1.13044	down
Os01g0369000	LOC_Os01g27150	cullin, putative, expressed	65.8422	43.2154	30.1057	-0.607468		-1.12898	down
Os10g0113000	LOC_Os10g02380	oxidoreductase, aldo/keto reductase family protein, putative, expressed	14.1756	2.27564	6.48766	-2.63907	down	-1.12764	down
Os12g0158600	LOC_Os12g06180	HVA22, putative, expressed	97.7725	35.0742	44.7537	-1.47902	down	-1.12742	down
Os05g0405900	LOC_Os05g33610	expressed protein	5.60369	2.09915	2.56513	-1.41658	down	-1.12734	down
Os07g0590700	LOC_Os07g40130	retrotransposon protein, putative, Ty3-gypsy subclass, expressed	112.516	40.3377	51.542	-1.47993	down	-1.12631	down
Os05g0586500	LOC_Os05g50920	transmembrane amino acid transporter protein, putative, expressed	28.9496	10.8354	13.2671	-1.41779	down	-1.12569	down
Os02g0686100	LOC_Os02g46100	RING-H2 finger protein, putative, expressed	2.85403	0.65139	1.30809	-2.13141	down	-1.12554	down
Os02g0552400			25.3428	10.1164	11.6262	-1.32489	down	-1.1242	down
Os01g0179400	LOC_Os01g08420	EMB2410, putative, expressed	10.254	6.07806	4.70587	-0.754505		-1.12366	down
Os08g0276200	LOC_Os08g17400	WRKY DNA-binding domain containing protein, expressed	44.3439	24.5413	20.3578	-0.853524		-1.12315	down
Os03g0116850			146.377	79.9955	67.2592	-0.871698		-1.12189	down
Os06g0643800	LOC_Os06g43630	sucrose-phosphate synthase, putative, expressed	11.3185	4.48251	5.20144	-1.33631	down	-1.1217	down
Os06g0651300	LOC_Os06g44200	ZOS6-06 - C2H2 zinc finger protein, expressed	29.3035	13.0413	13.4886	-1.16799	down	-1.11933	down
Os01g0813900	LOC_Os01g59850	GTPase-activating protein, putative, expressed	18.9102	9.64404	8.71504	-0.971455		-1.11759	down
Os02g0134300	LOC_Os02g04160	transcription elongation factor 1, putative, expressed	82.9022	68.3826	38.2089	-0.277781		-1.1175	down
Os10g0162400	LOC_Os10g07480	plant protein of unknown function DUF869 domain containing protein, expressed	8.62519	5.47006	3.99061	-0.656999		-1.11195	down
Os12g0209700	LOC_Os12g10700	expressed protein	10.3648	5.74173	4.79669	-0.852131		-1.11158	down
Os01g0891350			31.6226	14.6293	14.6429	-1.1121	down	-1.11075	down
Os02g0730300	LOC_Os02g49760	potassium transporter, putative, expressed	4.1757	4.21179	1.93847	0.0124144		-1.1071	down
Os02g0535901	LOC_Os02g33240	OsFBX51 - F-box domain containing protein, expressed	20.9772	5.46615	9.74854	-1.94023	down	-1.10556	down
Os05g0185800	LOC_Os05g09380	AR791, putative, expressed	5.51857	4.39247	2.56508	-0.329263		-1.10529	down
Os01g0823100	LOC_Os01g60770	expansin precursor, putative, expressed	5.3498	1.73301	2.4878	-1.6262	down	-1.10461	down
Os10g0442800	LOC_Os10g30600	tyrosine protein kinase domain containing protein, putative, expressed	7.87465	3.28329	3.66378	-1.26207	down	-1.10388	down
Os05g0151400	LOC_Os05g05950	TOC159, putative, expressed	172.808	95.8601	80.4184	-0.850165		-1.10357	down
Os01g0661601			10.0855	1.96857	4.69507	-2.35706	down	-1.10306	down
Rice_newGene_1642			3.48572	10.6226	1.62576	1.60761	up	-1.10034	down
Os01g0586600	LOC_Os01g40420	CBS domain containing membrane protein, putative, expressed	14.6074	13.3254	6.81374	-0.13252		-1.10018	down
Os10g0339600	LOC_Os10g19880	alpha-1,2-fucosidase, putative, expressed	19.5283	14.0212	9.12754	-0.477958		-1.09727	down
Os02g0517531	LOC_Os02g31290	AML1, putative, expressed	91.0643	50.5942	42.5902	-0.847913		-1.09637	down
Rice_newGene_1533			1.54463	0.337258	0.723948	-2.19534	down	-1.0933	down
Os03g0280700	LOC_Os03g17210	expressed protein	2.66594	1.08597	1.25006	-1.29566	down	-1.09265	down
Os02g0740300	LOC_Os02g50680	AAA-type ATPase family protein, putative, expressed	6.87672	4.02452	3.22851	-0.772903		-1.09085	down
Os07g0553700	LOC_Os07g36800	UPF0041 domain containing protein, putative, expressed	5.85751	0.952582	2.75155	-2.62037	down	-1.09004	down
Rice_newGene_1565			3.70124	0	1.74261	#NUM!	down	-1.08676	down
Os07g0168800	LOC_Os07g07350	zinc finger A20 and AN1 domain-containing stress-associated protein, putative, expressed	217.619	89.3465	102.535	-1.28432	down	-1.08568	down
Os04g0549600	LOC_Os04g46390	chaperone protein dnaJ, putative, expressed	55.2609	21.3073	26.0474	-1.37491	down	-1.08512	down
Os08g0277900	LOC_Os08g17600	SNARE domain containing protein, putative, expressed	32.6664	13.1753	15.4566	-1.30997	down	-1.07958	down
Os02g0724000	LOC_Os02g49230	CCT/B-box zinc finger protein, putative, expressed	6.6732	2.18202	3.16052	-1.61271	down	-1.07822	down
Os07g0160800			192.586	77.6394	91.2615	-1.31064	down	-1.07742	down
Os11g0258900	LOC_Os11g15230	expressed protein	2.79989	0.785245	1.3284	-1.83416	down	-1.07568	down
Os10g0473400	LOC_Os10g33420	non-lysosomal glucosylceramidase, putative, expressed	6.9248	3.3233	3.28815	-1.05915	down	-1.07449	down
Os05g0370650			12.5648	11.3865	5.9725	-0.142063		-1.07298	down
Os05g0143700			7.01234	6.26993	3.33553	-0.161446		-1.07198	down
Os02g0742050	-		8.43635	4.95793	4.01751	-0.766881		-1.07032	down
Os05g0495300	LOC_Os05g41550	expressed protein	9.00416	3.3828	4.29648	-1.41237	down	-1.06744	down
Os01g0830100	LOC_Os01g61410	NADH-ubiquinone oxidoreductase, mitochondrial precursor, putative, expressed	1.00662	0.16039	0.480866	-2.64986	down	-1.06581	down
Os03g0275800	-		2.99175	1.1228	1.42932	-1.41389	down	-1.06566	down
Os07g0584900	LOC_Os07g39590	spotted leaf 11, putative, expressed	150.272	61.9585	71.9809	-1.2782	down	-1.06189	down
Os03g0275100	LOC_Os03g16760	protein phosphatase 2C, putative, expressed	12.0205	5.32112	5.76062	-1.17569	down	-1.0612	down
Os07g0445600	LOC_Os07g26440	expressed protein	33.0368	22.4717	15.8395	-0.555965		-1.06055	down
Rice_newGene_2156			2.16453	0.375843	1.03839	-2.52585	down	-1.05971	down
Os01g0948200	LOC_Os01g71970	GRAS family transcription factor containing protein, expressed	21.1122	8.75956	10.1671	-1.26915	down	-1.05417	down
Os05g0579900	LOC_Os05g50370	dnaJ domain containing protein, expressed	15.0288	9.00886	7.24596	-0.738314		-1.05248	down
Os02g0738750			6.07725	2.1234	2.93598	-1.51704	down	-1.04958	down
Os04g0677650			15.1166	8.35734	7.30482	-0.85502		-1.04921	down
Os02g0776700	LOC_Os02g53670	MYB family transcription factor, putative, expressed	6.46144	4.73432	3.12356	-0.448698		-1.04866	down
Os10g0464100	LOC_Os10g32710	WD domain, G-beta repeat domain containing protein, expressed	65.5826	24.8572	31.7101	-1.39965	down	-1.04837	down
Os08g0215200	LOC_Os08g11470	transposon protein, putative, CACTA, En/Spm sub-class, expressed	5.55973	3.29832	2.68955	-0.753283		-1.04765	down
Os07g0413300	LOC_Os07g23030	retrotransposon protein, putative, Ty3-gypsy subclass, expressed	5.66559	2.53312	2.74282	-1.16131	down	-1.04657	down
Os08g0482700	LOC_Os08g37670	plastocyanin-like domain containing protein, putative, expressed	5.94444	1.7665	2.87801	-1.75065	down	-1.04647	down
Os07g0173200	LOC_Os07g07680	frigida, putative, expressed	61.3173	27.8423	29.6915	-1.13901	down	-1.04624	down
Os01g0905500			10.6078	4.55798	5.13743	-1.21866	down	-1.04601	down
Os02g0293400	LOC_Os02g19140	seven in absentia protein family domain containing protein, expressed	13.9401	6.22956	6.75655	-1.16204	down	-1.04488	down
Os04g0619400	LOC_Os04g52840	tyrosine protein kinase domain containing protein, putative, expressed	5.719	1.97843	2.77954	-1.5314	down	-1.04092	down
Os12g0108100	LOC_Os12g01740	serine/threonine-protein kinase, putative, expressed	19.0838	8.77603	9.27917	-1.12071	down	-1.04028	down
Os10g0561400	LOC_Os10g41200	MYB family transcription factor, putative, expressed	33.6811	11.5089	16.377	-1.54919	down	-1.04027	down
Os05g0107300	LOC_Os05g01690	expressed protein	7.75481	5.27312	3.77108	-0.556435		-1.04011	down
Os07g0216600	LOC_Os07g11630	LTPL163 - Protease inhibitor/seed storage/LTP family protein precursor, expressed	8737.11	3474.58	4262.8	-1.33032	down	-1.03535	down
Os08g0116566			5.00722	2.02744	2.44393	-1.30435	down	-1.03481	down
Os01g0715400	LOC_Os01g51754	alpha-amylase precursor, putative, expressed	22.2803	10.162	10.88	-1.13258	down	-1.03408	down
Os03g0336700	LOC_Os03g21850	nucleotidyltransferase, putative, expressed	60.5846	36.972	29.6097	-0.712518		-1.03288	down
Os12g0530100	LOC_Os12g34524	peroxidase precursor, putative, expressed	1.30061	0.185507	0.636254	-2.80964	down	-1.03151	down
Os11g0485500	LOC_Os11g29500	expressed protein	23.0783	9.21486	11.2939	-1.3245	down	-1.03099	down
Os06g0235300	LOC_Os06g12882	S phase cyclin A-associated protein in the ER, putative, expressed	15.13	10.6771	7.4092	-0.502893		-1.03002	down
Os05g0196400	LOC_Os05g10754	expressed protein	71.247	26.2802	34.8952	-1.43885	down	-1.0298	down
Os01g0521400	LOC_Os01g33784	lipase family protein, putative, expressed	29.7184	18.7452	14.5787	-0.664834		-1.02749	down
Os12g0165900	LOC_Os12g06870	OsNucAP2 - Putative Nucleoporin Autopeptidase homologue, expressed	27.3008	11.4885	13.3965	-1.24876	down	-1.02709	down
Os10g0473600			6.04585	2.57004	2.96964	-1.23415	down	-1.02566	down
Os04g0476100	LOC_Os04g40040	copper methylamine oxidase precursor, putative, expressed	138.738	64.5653	68.1568	-1.10353	down	-1.02544	down
Os07g0663300	LOC_Os07g46820	CUG-BP- and ETR-3-like factor 5, putative, expressed	42.3345	18.1149	20.8006	-1.22466	down	-1.02521	down
Os02g0644500	LOC_Os02g43040	expressed protein	0.998	0.241378	0.490699	-2.04775	down	-1.0242	down
Os08g0109250			55.3391	22.2701	27.2205	-1.31319	down	-1.0236	down
Os03g0798300	LOC_Os03g58400	C-5 cytosine-specific DNA methylase, putative, expressed	3.0478	2.871	1.49968	-0.0862134		-1.02311	down
Os02g0556600	LOC_Os02g35070	SPRY-domain containing protein, putative, expressed	171.014	65.5662	84.1652	-1.38309	down	-1.02282	down
Os01g0906000	LOC_Os01g67870	expressed protein	21.3142	12.3684	10.5018	-0.785153		-1.02118	down
Os10g0162500	LOC_Os10g07500	hypothetical protein	7.20465	1.36994	3.5564	-2.39482	down	-1.01851	down
Os01g0857650			0.906757	0.173383	0.447811	-2.38675	down	-1.01783	down
Os03g0744650	LOC_Os03g53280	WD domain containing protein, putative, expressed	12.6354	7.38092	6.2478	-0.775599		-1.01605	down
Os01g0108800	LOC_Os01g01890	expressed protein	20.7191	8.09553	10.2612	-1.35576	down	-1.01376	down
Os01g0495900	LOC_Os01g31110	CRS2-associated factor 1, chloroplast precursor, putative, expressed	5.60114	5.7583	2.77501	0.0399232		-1.01323	down
Os11g0417132	-		2.12427	0.678917	1.0544	-1.64566	down	-1.01054	down
Os03g0132800	LOC_Os03g04050	protein kinase family protein, putative, expressed	50.5479	12.7451	25.0944	-1.98771	down	-1.01029	down
Os04g0470700	LOC_Os04g39489	amino acid transporter, putative, expressed	9.55053	1.45469	4.74256	-2.71487	down	-1.00992	down
Os11g0134600	LOC_Os11g04000	hypothetical protein	30.7844	7.89736	15.3101	-1.96276	down	-1.00772	down
Os01g0393400	LOC_Os01g29870	multidrug resistance protein 9, putative, expressed	44.4037	18.5597	22.1075	-1.2585	down	-1.00614	down
Os02g0802700	LOC_Os02g55910	monogalactosyldiacylglycerol synthase, putative, expressed	11.7825	3.01781	5.88524	-1.96508	down	-1.00148	down
Os11g0207000	LOC_Os11g10060	transcriptional corepressor SEUSS, putative	24.5454	11.6557	12.2651	-1.07442	down	-1.00089	down
Os04g0204400			10.7172	4.22023	5.36879	-1.34453	down	-0.997259
Os03g0751600	LOC_Os03g54050	anther-specific proline-rich protein APG precursor, putative, expressed	98.6164	39.0582	49.59	-1.3362	down	-0.991778
Os06g0622900	LOC_Os06g41790	RNA recognition motif containing protein, putative, expressed	19.0474	6.50676	9.58637	-1.54958	down	-0.990538
Os08g0135400	LOC_Os08g04130	copine-6, putative, expressed	6.53847	24.2882	3.29231	1.89323	up	-0.989853
							down		down
Os02g0753300	LOC_Os02g51710	wound/stress protein, putative, expressed	15.9649	6.81954	8.04072	-1.22716	down	-0.989507
Os07g0602000	LOC_Os07g41070	NAD dependent epimerase/dehydratase family protein, putative, expressed	5.40741	1.40966	2.72555	-1.93959	down	-0.98839
Os08g0527100	LOC_Os08g41530	ubiquitin carboxyl-terminal hydrolase family protein, expressed	1.95864	0.516221	0.989301	-1.92379	down	-0.985372
Os06g0498400	LOC_Os06g30310	alpha-glucan water dikinase, chloroplast precursor, putative, expressed	23.9677	9.15622	12.1075	-1.38827	down	-0.985194
Os03g0722500	LOC_Os03g51240	glycosyl hydrolases family 17, putative, expressed	4.97819	1.76668	2.52069	-1.49458	down	-0.981803
Os09g0339601			0.956719	0.32787	0.484592	-1.54497	down	-0.981325
Os02g0190800	LOC_Os02g09770	abhydrolase domain-containing protein FAM108C1, putative, expressed	1.99164	0.610382	1.01083	-1.70617	down	-0.978417
Os11g0664100	-		1.13733	0.19956	0.579547	-2.51076	down	-0.972658
Os11g0147150	-		4.75685	1.66034	2.42537	-1.51853	down	-0.971804
Os03g0336200	LOC_Os03g21800	bZIP transcription factor family protein, putative, expressed	40.168	16.5557	20.488	-1.27872	down	-0.971266
Os04g0640900	LOC_Os04g54830	expressed protein	0.618288	0.000697973	0.315906	-9.79089	down	-0.968784
Os03g0750400	-		27.0411	7.99439	13.8171	-1.75809	down	-0.968699
Os01g0192600	LOC_Os01g09670	pollen-specific protein SF21, putative, expressed	50.3742	17.6436	25.8079	-1.51354	down	-0.964872
Os02g0588550			11.2462	4.58147	5.76258	-1.29556	down	-0.964651
Os06g0179200	LOC_Os06g08110	nodulin, putative, expressed	3.11278	1.18007	1.59677	-1.39933	down	-0.963047
Os04g0234600	LOC_Os04g16680	fructose-1,6-bisphosphatase, putative, expressed	10.2303	2.44382	5.26255	-2.06564	down	-0.959015
Os03g0295300	LOC_Os03g18400	expressed protein	14.5524	4.012	7.49283	-1.85886	down	-0.957671
Os09g0556200	LOC_Os09g38390	octicosapeptide/Phox/Bem1p, putative, expressed	2.4222	0.836413	1.25148	-1.53403	down	-0.952683
Os03g0158800	-		15.1145	6.27094	7.81931	-1.26918	down	-0.95082
Os11g0528200	LOC_Os11g32470	NEF1, putative, expressed	1.96805	0.57228	1.0187	-1.78197	down	-0.950038
Os10g0546400	LOC_Os10g39920	expressed protein	5.87247	1.1873	3.04002	-2.30628	down	-0.949887
Os02g0555832			18.6227	8.97485	9.64932	-1.0531	down	-0.948564
Os03g0681000	LOC_Os03g47749	conserved hypothetical protein	10.5795	24.0374	5.51204	1.18401	up	-0.940608
Os01g0743500	LOC_Os01g54030	NADP-dependent malic enzyme, putative, expressed	9.91801	4.39816	5.17277	-1.17315	down	-0.939114
Os01g0130000	LOC_Os01g03914	cation efflux family protein, putative, expressed	10.361	3.23313	5.43953	-1.68016	down	-0.929608
Os02g0190000	-		3.21349	1.22053	1.69005	-1.39663	down	-0.927075
Os01g0767700	LOC_Os01g56190	HVT1, putative, expressed	7.92866	3.85691	4.18611	-1.03963	down	-0.921467
Os02g0814300	LOC_Os02g56930	expressed protein	13.0837	3.24784	6.92715	-2.01022	down	-0.917437
Os02g0128500			8.4663	3.41323	4.49992	-1.31059	down	-0.911832
Os02g0661900	LOC_Os02g44300	MSP domain containing protein, expressed	5.39417	1.45133	2.87179	-1.89402	down	-0.909451
Os01g0772900	LOC_Os01g56610	homocysteine S-methyltransferase protein, putative, expressed	7.43752	1.93881	3.95995	-1.93965	down	-0.909338
Os03g0832900	LOC_Os03g61730	heat shock protein DnaJ, putative, expressed	14.3014	5.5765	7.61598	-1.35873	down	-0.909058
Os06g0699600	LOC_Os06g48610	CCT motif family protein, expressed	42.5554	19.5788	22.6953	-1.12005	down	-0.906949
Os06g0561200	LOC_Os06g36590	transporter, monovalent cation:proton antiporter-2 family, putative, expressed	19.6942	9.13791	10.5055	-1.10783	down	-0.906626
Os03g0708200	LOC_Os03g50050	OsFBDUF16 - F-box and DUF domain containing protein, expressed	45.1892	18.1827	24.1179	-1.31341	down	-0.905874
Os02g0482200			88.0945	31.0426	47.0236	-1.5048	down	-0.905667
Os01g0674150	LOC_Os01g48339	expressed protein	8.13166	1.82316	4.35335	-2.15711	down	-0.901424
Os09g0344800	LOC_Os09g17600	membrane protein, putative, expressed	7.69161	3.00506	4.11876	-1.35589	down	-0.901076
Os05g0329200	LOC_Os05g26480	PROLM12 - Prolamin precursor, putative, expressed	17.0016	95.965	9.11219	2.49684	up	-0.899801
Os03g0265600	LOC_Os03g15890	RNA recognition motif containing protein, expressed	79.469	27.7953	42.6353	-1.51555	down	-0.898344
							down		down
Os09g0248000	LOC_Os09g07320	ethanol tolerance protein GEKO1, putative, expressed	18.4369	8.89605	9.90577	-1.05136	down	-0.896259
Os07g0669800	LOC_Os07g47360	CW-type Zinc Finger, putative, expressed	7.43288	3.70151	3.99471	-1.00581	down	-0.895831
Os07g0497400	LOC_Os07g31460	peptide-Nasparagine amidase, putative, expressed	14.5341	7.16118	7.81395	-1.02117	down	-0.895317
Os04g0610100	LOC_Os04g52060	transposable element protein, putative, containing Pfam profile: PF03004, Transposase_24, expressed	15.438	5.2555	8.30004	-1.55459	down	-0.895296
Os05g0381400	LOC_Os05g31670	AWPM-19-like membrane family protein, putative, expressed	50.8309	20.118	27.4355	-1.33722	down	-0.889662
							down		down
Rice_newGene_2967			10.289	4.68911	5.57092	-1.13372	down	-0.885115
							down		down
Os06g0346100	LOC_Os06g23770	expressed protein	95.2173	39.5659	51.6561	-1.26697	down	-0.882284
Rice_newGene_1209			2.22992	1.00107	1.21064	-1.15545	down	-0.881223
Os08g0535150			3.99815	1.65113	2.17591	-1.27588	down	-0.877714
Os04g0418500	LOC_Os04g34140	U-box protein CMPG1, putative, expressed	8.39978	1.54998	4.58144	-2.4381	down	-0.87455
Os01g0612600	LOC_Os01g42700	expressed protein	20.8366	7.25585	11.4009	-1.5219	down	-0.869972
Rice_newGene_2184			4.11081	1.46796	2.25476	-1.48561	down	-0.866447
Os01g0253900	LOC_Os01g15000	lipase, putative, expressed	20.4553	6.85561	11.2871	-1.57712	down	-0.857807
Os03g0845300	LOC_Os03g62830	nuclear antigen, putative, expressed	2.37798	5.31082	1.31968	1.1592	up	-0.849544
Os07g0231500	LOC_Os07g12780	cyclin, putative, expressed	83.6812	34.8138	46.5077	-1.26524	down	-0.847434
Os03g0794900	LOC_Os03g58070	frigida, putative, expressed	130.828	60.3485	72.9503	-1.11629	down	-0.84269
Os07g0557400	LOC_Os07g37130	FUR1, putative, expressed	1.51272	0.245837	0.844351	-2.62137	down	-0.84123
Os08g0517700	LOC_Os08g40590	oxysterol-binding protein, putative, expressed	6.93791	2.21602	3.87268	-1.64653	down	-0.841169
Os03g0300600	LOC_Os03g18870	heat shock protein DnaJ, putative, expressed	251.139	69.5681	140.383	-1.85199	down	-0.839121
Os06g0705000	LOC_Os06g49150	exostosin, putative, expressed	16.2148	7.45267	9.08297	-1.12148	down	-0.836075
Os04g0488800	LOC_Os04g41170	retrotransposon protein, putative, unclassified	4.56769	1.35429	2.56021	-1.75393	down	-0.835203
Os08g0102700	LOC_Os08g01220	harpin-induced protein 1 domain containing protein, expressed	5.92152	1.88264	3.32912	-1.65321	down	-0.830825
Os12g0186600	LOC_Os12g08564	retrotransposon protein, putative, unclassified, expressed	38.9071	18.5514	21.8843	-1.06851	down	-0.830139
Os01g0121000			63.9729	29.0376	36.0145	-1.13954	down	-0.828883
Os01g0859100	LOC_Os01g63980	ZOS1-17 - C2H2 zinc finger protein, expressed	2.32268	0.782267	1.31054	-1.57006	down	-0.825629
Os01g0923000	LOC_Os01g69870	expressed protein	62.1598	21.737	35.133	-1.51583	down	-0.823155
							down		down
Os01g0616366			19.9455	8.5563	11.31	-1.221	down	-0.818464
Os05g0414501			30.559	12.9065	17.3602	-1.2435	down	-0.815812
Os12g0174100	LOC_Os12g07540	growth regulator related protein, putative, expressed	3.47642	0.783493	1.97987	-2.14961	down	-0.812197
Os06g0159600	LOC_Os06g06470	U-box domain containing heat shock protein, putative, expressed	48.7565	22.1937	27.7848	-1.13544	down	-0.811301
Os05g0468800	LOC_Os05g39250	phosphatidylethanolamine-binding protein, putative, expressed	58.2083	26.3217	33.1927	-1.14497	down	-0.810359
Os05g0163700	LOC_Os05g07090	acyl-coenzyme A dehydrogenase, mitochondrial precursor, putative, expressed	1.25971	0.281335	0.71895	-2.16273	down	-0.80913
Os10g0364900	LOC_Os10g22050	expressed protein	2.54004	9.55248	1.4512	1.91102	up	-0.807605
Os03g0762400	LOC_Os03g55420	peroxidase precursor, putative, expressed	134.941	48.059	77.3378	-1.48945	down	-0.803083
Os12g0425800	LOC_Os12g23780	expressed protein	56.698	22.2564	32.5116	-1.34908	down	-0.802343
Os03g0231400	-		151.802	57.5691	87.1062	-1.39882	down	-0.801343
							down		down
Os07g0413800	LOC_Os07g23120	expressed protein	10.5233	1.82186	6.04094	-2.5301	down	-0.800742
Os01g0823150			7.35387	2.18792	4.22799	-1.74894	down	-0.798532
Os03g0762450			146.922	45.6499	84.5934	-1.68637	down	-0.796433
Os10g0492000	LOC_Os10g35010	ATTIC110/TIC110, putative, expressed	167.947	70.5182	96.9433	-1.25194	down	-0.792793
Os08g0495500	LOC_Os08g38700	C3-BTB2 - Bric-a-Brac, Tramtrack, Broad Complex BTB domain with C3 subfamily conserved sequence, expressed	1.21171	0.152341	0.702139	-2.99167	down	-0.787216
Os03g0726200	LOC_Os03g51610	Inositol 1, 3, 4-trisphosphate 5/6-kinase, putative, expressed	152.946	59.3304	88.713	-1.36618	down	-0.785804
Os02g0775400	LOC_Os02g53520	kinesin motor domain containing protein, putative, expressed	24.3145	11.3173	14.1169	-1.10329	down	-0.784395
Os11g0213800	LOC_Os11g10770	disease resistance protein RGA3, putative, expressed	1.13804	0.259118	0.661131	-2.13487	down	-0.783543
Os06g0219900	LOC_Os06g11650	phosphate-induced protein 1 conserved region domain containing protein, expressed	7.48237	3.01326	4.35987	-1.31217	down	-0.77921
Os03g0774400	LOC_Os03g56320	expressed protein	8.65908	2.66611	5.05548	-1.69948	down	-0.776366
Os01g0750300	LOC_Os01g54620	CESA4 - cellulose synthase, expressed	4.69362	1.48483	2.74132	-1.66041	down	-0.775829
Os09g0526600	LOC_Os09g35790	HSF-type DNA-binding domain containing protein, expressed	69.5869	31.2434	40.7884	-1.15526	down	-0.770657
Os07g0586266			18.479	5.57007	10.9024	-1.73012	down	-0.761241
Os05g0215300	LOC_Os05g12450	hydroquinone glucosyltransferase, putative, expressed	32.5971	15.0648	19.3936	-1.11356	down	-0.749163
Os03g0272400	LOC_Os03g16580	expressed protein	1.10082	0.152003	0.655153	-2.85641	down	-0.748675
Os05g0582400			4.13676	1.75623	2.4631	-1.23602	down	-0.748024
Os08g0123300	LOC_Os08g02950	expressed protein	3.99884	1.41188	2.38324	-1.50196	down	-0.746658
Os01g0259600	LOC_Os01g15490	phosphoadenosine phosphosulfate, putative, expressed	13.6829	5.85754	8.16959	-1.224	down	-0.744035
Os07g0216100	-		101.84	39.3701	60.8101	-1.37113	down	-0.743921
Os07g0258400	LOC_Os07g15460	metal transporter Nramp6, putative, expressed	1.44081	4.22432	0.860754	1.55184	up	-0.743211
Os12g0638900	LOC_Os12g44170	pentatricopeptide, putative, expressed	2.55945	0.766212	1.53005	-1.74002	down	-0.742249
Os01g0246400	LOC_Os01g14410	early light-induced protein, chloroplast precursor, putative, expressed	5.11555	1.42165	3.05856	-1.84732	down	-0.742037
Os10g0191900	LOC_Os10g11580	histone-like transcription factor and archaeal histone, putative, expressed	0.000172216	56.5714	0.000103111	18.3255	up	-0.740021
Os03g0750500	LOC_Os03g53930	expressed protein	30.2174	9.58617	18.1223	-1.65635	down	-0.737613
Os02g0448600	LOC_Os02g25080	expressed protein	14.0381	4.38593	8.42073	-1.67839	down	-0.73733
Os07g0563400	LOC_Os07g37620	fiber expressed protein, putative, expressed	113.257	40.9753	67.9772	-1.46677	down	-0.736477
Os03g0131200	LOC_Os03g03910	catalase domain containing protein, expressed	6.37624	2.24892	3.83436	-1.50347	down	-0.73372
Os06g0160700	LOC_Os06g06560	starch synthase, putative, expressed	556.761	230.497	335.742	-1.27231	down	-0.729704
Os09g0524800	LOC_Os09g35630	BAG domain-containing protein, putative, expressed	98.0789	34.7889	59.2584	-1.49532	down	-0.726923
Os08g0514100	LOC_Os08g40280	lectin-like protein kinase, putative, expressed	0.710842	0.0389553	0.429965	-4.18964	down	-0.72531
Os07g0622250			19.5977	8.17927	11.9002	-1.26064	down	-0.719699
Os08g0169100	-		9.99649	3.47783	6.07994	-1.52323	down	-0.717364
Os03g0124900	LOC_Os03g03350	polygalacturonase, putative, expressed	5.12379	1.18666	3.12284	-2.1103	down	-0.714353
Os08g0500800	LOC_Os08g39150	expressed protein	12.4121	5.56648	7.61011	-1.15691	down	-0.705758
Os02g0159200	LOC_Os02g06430	DUF292 domain containing protein, expressed	18.692	6.70265	11.4801	-1.47962	down	-0.703293
Os07g0177300	LOC_Os07g08070	transmembrane BAX inhibitor motif-containing protein, putative, expressed	85.0973	29.2401	52.4045	-1.54117	down	-0.699423
Os03g0779000	LOC_Os03g56730	expressed protein	3.41756	0.658488	2.1055	-2.37574	down	-0.698805
Os07g0222000	LOC_Os07g12080	LTPL169 - Protease inhibitor/seed storage/LTP family protein precursor, expressed	1076.8	473.164	664	-1.18634	down	-0.697495
Os09g0541050			2.34157	0	1.44427	#NUM!	down	-0.697136
Os01g0663500	LOC_Os01g47420	pterin-4-alpha-carbinolamine dehydratase, putative, expressed	25.7414	11.908	15.8986	-1.11215	down	-0.69519
Os06g0695500	LOC_Os06g48030	peroxidase precursor, putative, expressed	3.86808	1.25101	2.40128	-1.62852	down	-0.687814
Os02g0176000	LOC_Os02g07930	B-box zinc finger family protein, putative, expressed	12.2539	27.0972	7.61585	1.1449	up	-0.686164
Os06g0216100	LOC_Os06g11260	12-oxophytodienoate reductase 2, putative, expressed	2.69202	0.580812	1.67323	-2.21255	down	-0.686053
Os03g0331700	LOC_Os03g21380	OsCML27 - Calmodulin-related calcium sensor protein, expressed	4.81135	0.800039	3.011	-2.5883	down	-0.676199
Os08g0301500	LOC_Os08g20660	sucrose-phosphate synthase, putative, expressed	2.97663	1.02955	1.86412	-1.53166	down	-0.675184
							down		down
Os05g0420200	LOC_Os05g34720	transcriptional regulator, putative, expressed	1.96088	0.603283	1.23059	-1.70059	down	-0.672154
Os10g0545000	LOC_Os10g39790	CorA-like magnesium transporter protein, putative, expressed	19.2754	8.86489	12.1	-1.12059	down	-0.671754
Os06g0300300	LOC_Os06g19620	SFT2, putative, expressed	36.205	15.4667	22.8426	-1.22702	down	-0.664462
Rice_newGene_2200			0.51205	1.68465	0.32414	1.7181	up	-0.659667
Os01g0933200	LOC_Os01g70710	heavy metal-associated domain containing protein, expressed	44.4038	20.4128	28.12	-1.12121	down	-0.659085
Os04g0290400	-		6.92912	2.82249	4.38885	-1.2957	down	-0.658829
Os01g0130100	-		9.52029	3.55707	6.04524	-1.42032	down	-0.655206
							down		down
Os07g0267200	-		26.1525	8.8066	16.6669	-1.57029	down	-0.649963
Os01g0212700	LOC_Os01g11460	zinc finger, C3HC4 type domain containing protein, expressed	5.22944	0.813326	3.34867	-2.68475	down	-0.643068
Rice_newGene_2716			0.342513	2.6959	0.219482	2.97654	up	-0.642056
Os07g0563500			49.2887	17.2101	31.603	-1.518	down	-0.641195
Os07g0568700	LOC_Os07g38130	polygalacturonase inhibitor 1 precursor, putative, expressed	2.1297	0.575802	1.36556	-1.88701	down	-0.641158
Os01g0895600	LOC_Os01g67054	calreticulin precursor protein, putative, expressed	2.5496	0.322315	1.63742	-2.98373	down	-0.638851
Os02g0709100	LOC_Os02g47930	expressed protein	12.8995	5.93928	8.28547	-1.11896	down	-0.63866
Os03g0334300	LOC_Os03g21650	expressed protein	22.3467	8.25123	14.4	-1.43738	down	-0.633993
Os11g0185100	LOC_Os11g08220	DEFL28 - Defensin and Defensin-like DEFL family, expressed	28.2189	10.8809	18.4165	-1.37486	down	-0.615663
Os01g0763600	LOC_Os01g55780	glycerophosphoryl diester phosphodiesterase family protein, putative, expressed	21.1953	6.6528	13.8457	-1.67171	down	-0.614302
Os10g0572300	LOC_Os10g42190	leucine rich repeat containing protein, expressed	39.5735	15.116	25.8776	-1.38846	down	-0.612829
Os02g0764100	LOC_Os02g52620	expressed protein	14.0626	5.65397	9.19588	-1.31453	down	-0.612804
Os01g0571300	LOC_Os01g39020	HSF-type DNA-binding domain containing protein, expressed	1.6263	0.357806	1.06523	-2.18434	down	-0.610428
Os10g0563300	LOC_Os10g41370	WD repeat-containing protein 8, putative, expressed	2.96259	0.281844	1.94476	-3.39389	down	-0.607267
Rice_newGene_715			2.87186	1.20013	1.88845	-1.25879	down	-0.604783
Os05g0408300	LOC_Os05g33820	lipase, putative, expressed	15.6695	6.18852	10.3152	-1.34029	down	-0.603187
Os08g0465800	LOC_Os08g36320	decarboxylase, putative, expressed	9.698	4.38044	6.39664	-1.14661	down	-0.600372
Os03g0773600	LOC_Os03g56260	kinesin motor domain containing protein, putative, expressed	9.73571	4.79942	6.45795	-1.02043	down	-0.59221
Os08g0157900	LOC_Os08g06140	no apical meristem protein, putative, expressed	20.9133	9.08529	14.0081	-1.20282	down	-0.578159
Os04g0150300	LOC_Os04g06590	expressed protein	75.6512	30.1592	50.9369	-1.32676	down	-0.570652
Os10g0457301			12.0573	3.20822	8.13314	-1.91006	down	-0.568023
Os02g0820700	LOC_Os02g57510	SNARE domain containing protein, putative, expressed	46.0101	7.2338	31.0745	-2.66912	down	-0.566219
							down		down
Rice_newGene_2386			0.36367	17.7971	0.247853	5.61287	up	-0.553145
Os05g0209200	-		5.82209	1.37	3.96852	-2.08736	down	-0.552936
Os03g0710700	LOC_Os03g50280	GLTP domain containing protein, putative, expressed	29.7092	11.227	20.2766	-1.40394	down	-0.551092
Rice_newGene_2401			10.2808	4.36507	7.0209	-1.23588	down	-0.550227
Os04g0635400	-		16.6595	2.37662	11.3878	-2.80936	down	-0.548856
Os03g0407000	LOC_Os03g29350	von Willebrand factor type A domain containing protein, expressed	19.2511	8.81192	13.1755	-1.12741	down	-0.547086
Os07g0176900	LOC_Os07g08030	ribose-5-phosphate isomerase A, putative, expressed	30.6794	11.8206	21.0133	-1.37597	down	-0.545965
Os03g0776900	LOC_Os03g56540	heat shock protein DnaJ, putative, expressed	256.253	106.48	175.576	-1.26699	down	-0.545473
Os07g0667900			4.76469	1.65792	3.27059	-1.52301	down	-0.542831
Os11g0490300	LOC_Os11g29810	conserved hypothetical protein	25.1867	11.2896	17.3445	-1.15767	down	-0.538184
Os02g0114300			1.71735	5.97961e-13	1.18704	-41.3852	down	-0.532816
Os02g0621800	LOC_Os02g40840	alcohol oxidase, putative, expressed	3.16623	0.896592	2.19026	-1.82024	down	-0.531664
Os04g0531100	LOC_Os04g44870	C2 domain containing protein, putative, expressed	96.906	38.0099	67.0359	-1.35021	down	-0.531652
							down		down
Os08g0151000	LOC_Os08g05510	MYB family transcription factor, putative, expressed	7.3372	3.12047	5.10485	-1.23347	down	-0.523361
Os04g0673700	LOC_Os04g57739	expressed protein	102.574	46.286	71.4939	-1.14801	down	-0.520767
Os12g0466200			346.308	139.598	242.574	-1.31078	down	-0.513631
Os03g0407050			14.1889	6.28867	9.99936	-1.17394	down	-0.504855
Os03g0178550			8.16003	3.20462	5.81176	-1.34842	down	-0.489599
Os02g0782366			114.141	47.2729	81.6469	-1.27173	down	-0.483347
Os01g0850200	LOC_Os01g63150	retrotransposon protein, putative, Ty3-gypsy subclass, expressed	29.1341	12.694	20.8593	-1.19856	down	-0.482019
Os04g0550200	LOC_Os04g46440	AP2 domain containing protein, expressed	110.069	49.5515	79.0369	-1.15141	down	-0.47781
Os01g0955000	LOC_Os01g72520	phosphoesterase family protein, putative, expressed	5.64705	2.2052	4.05643	-1.35659	down	-0.477287
Os11g0282300	LOC_Os11g17930	expressed protein	42.342	19.223	30.4185	-1.13926	down	-0.47714
Os08g0457400	LOC_Os08g35600	tyrosine protein kinase domain containing protein, putative, expressed	3.26994	0.864798	2.35738	-1.91883	down	-0.47208
Os03g0749650			27.1105	11.0025	19.5554	-1.30102	down	-0.471285
Rice_newGene_1281			4.43988	0.832364	3.20444	-2.41523	down	-0.470449
Os02g0181400	LOC_Os02g08450	transposon protein, putative, CACTA, En/Spm sub-class	1.72063	10.2879	1.24242	2.57994	up	-0.469784
Os01g0770700	LOC_Os01g56420	ctr copper transporter family protein, putative, expressed	3.77762	25.0693	2.72976	2.73037	up	-0.468703
Os10g0554300	LOC_Os10g40610	flavin-containing monooxygenase family protein, putative, expressed	32.0621	13.0369	23.2563	-1.29827	down	-0.463248
							down		down
Rice_newGene_1288			2.93924	0.516755	2.14016	-2.50789	down	-0.457725
Os01g0393000	LOC_Os01g29830	expressed protein	21.4289	9.76594	15.6159	-1.13373	down	-0.456546
Os01g0656200	LOC_Os01g46760	protein phosphatase 2C, putative, expressed	4.47892	1.39428	3.27994	-1.68363	down	-0.449481
Os03g0395801	-		4.21674	1.25448	3.11146	-1.74904	down	-0.438536
Os05g0268500	LOC_Os05g18604	OsSCP28 - Putative Serine Carboxypeptidase homologue, expressed	169.851	76.1328	126.555	-1.15768	down	-0.424502
Os08g0541800			19.3004	4.86247	14.3914	-1.98887	down	-0.423424
Os01g0284900	LOC_Os01g18220	expressed protein	1.11118	0.189153	0.830004	-2.55447	down	-0.420902
Os03g0323900	LOC_Os03g20760	LTPL66 - Protease inhibitor/seed storage/LTP family protein precursor, expressed	18.3889	8.26085	13.743	-1.15447	down	-0.420139
Os02g0782300	LOC_Os02g54130	heat shock protein DnaJ, putative, expressed	116.758	56.8056	87.2831	-1.03941	down	-0.419745
Os01g0306400	LOC_Os01g20030	conserved hypothetical protein	17.9167	5.73942	13.4104	-1.64233	down	-0.417953
Os03g0258200	LOC_Os03g15270	gibberellin receptor GID1L2, putative, expressed	13.0468	4.52533	9.80327	-1.5276	down	-0.412361
Os01g0704300	LOC_Os01g50840	expressed protein	5.45072	1.81715	4.09798	-1.58477	down	-0.411534
Rice_newGene_449			3.59134	0.814158	2.70447	-2.14114	down	-0.409176
Os01g0256500	LOC_Os01g15270	expressed protein	118.133	45.0404	89.6217	-1.39112	down	-0.398492
Os03g0241300			29.3505	13.6839	22.3284	-1.10091	down	-0.394506
Os08g0155900	LOC_Os08g05960	expressed protein	1.51865	6.16925	1.15601	2.02231	up	-0.393636
Os02g0285300	LOC_Os02g18410	salt stress root protein RS1, putative, expressed	134.642	41.0896	103.523	-1.71228	down	-0.379177
Os12g0586100	LOC_Os12g39630	CAMK_CAMK_like.49 - CAMK includes calcium/calmodulin depedent protein kinases, expressed	5.15184	1.91533	3.97549	-1.4275	down	-0.373955
Os07g0678300	LOC_Os07g48090	CAMK_KIN1/SNF1/Nim1_like.30 - CAMK includes calcium/calmodulin depedent protein kinases, expressed	21.8236	9.71537	17.0411	-1.16755	down	-0.356871
Os02g0574600	LOC_Os02g36500	expressed protein	0.982224	0.154234	0.767067	-2.67093	down	-0.356699
Os01g0147300	LOC_Os01g05430	OsRhmbd1 - Putative Rhomboid homologue, expressed	3.52804	1.39016	2.75569	-1.34361	down	-0.356454
Os06g0536333			3.71006	8.91576	2.90351	1.26491	up	-0.353648
Os06g0539066	-		2.47479	0.438289	1.94201	-2.49735	down	-0.349755
Os04g0105400	LOC_Os04g01520	expressed protein	2.02784	0.536793	1.59321	-1.91751	down	-0.348007
Os06g0643750			48.4425	16.0242	38.2896	-1.59602	down	-0.339321
Os02g0658400			6.64725	2.87139	5.27701	-1.21101	down	-0.333038
Os04g0470801			1.04708	0.160061	0.835982	-2.70968	down	-0.324828
Os06g0495500	LOC_Os06g29994	MATE efflux family protein, putative, expressed	9.98898	4.2077	8.04279	-1.24731	down	-0.312642
Os12g0572800	LOC_Os12g38460	RNA recognition motif family protein	5.61517	2.28457	4.52621	-1.29741	down	-0.311026
Os04g0579200	LOC_Os04g49000	zinc finger, C3HC4 type domain containing protein, expressed	87.1437	40.203	70.6012	-1.11609	down	-0.303704
Os09g0475500	LOC_Os09g29940	auxin-independent growth promoter protein, putative, expressed	4.21527	1.70131	3.42249	-1.30898	down	-0.300579
Os09g0370300	LOC_Os09g20440	succinate dehydrogenase and fumarate reductase iron-sulfur protein	9.46489	3.07376	7.69178	-1.62258	down	-0.299268
Os03g0801900	LOC_Os03g58740	expressed protein	7.04219	2.11511	5.80333	-1.73529	down	-0.279143
Os05g0512100	LOC_Os05g43640	retrotransposon, putative, centromere-specific, expressed	2.03437	0.339004	1.68422	-2.58521	down	-0.272501
Os01g0783100	LOC_Os01g57410	pentatricopeptide repeat domain containing protein, putative, expressed	1.20636	0.327025	0.999776	-1.88319	down	-0.270984
Os06g0711000	LOC_Os06g49690	expressed protein	14.3474	6.3478	11.9477	-1.17646	down	-0.264056
Os06g0648600	-		52.1307	24.0355	43.4804	-1.11697	down	-0.261768
Os04g0674000	LOC_Os04g57760	expressed protein	88.9989	33.988	74.6276	-1.38876	down	-0.254078
Os07g0510800	LOC_Os07g32650	retrotransposon protein, putative, unclassified, expressed	6.72723	2.21318	5.66497	-1.60389	down	-0.247944
Os01g0611000	LOC_Os01g42520	expressed protein	46.0751	6.1909	38.8642	-2.89577	down	-0.245545
Os11g0195600	LOC_Os11g09020	amino acid transporter, putative, expressed	0.160602	0.927204	0.135554	2.5294	up	-0.244622
Os02g0266800	LOC_Os02g16680	bZIP transcription factor domain containing protein, expressed	13.7846	5.91076	11.6742	-1.22165	down	-0.23974
Os04g0450200	LOC_Os04g37720	pentatricopeptide, putative, expressed	2.75175	0.655271	2.34852	-2.07019	down	-0.228598
Os01g0923300	LOC_Os01g69900	CBS domain-containing protein, putative, expressed	3.06231	1.14501	2.62629	-1.41925	down	-0.221594
Os01g0307562			3.69058	1.41969	3.18423	-1.37827	down	-0.212903
Os01g0194000	LOC_Os01g09770	expressed protein	27.8644	10.7594	24.1427	-1.37282	down	-0.206836
Os05g0330150			22.6808	68.7882	19.732	1.60069	up	-0.200934
Os02g0274600			3.00241	7.808	2.63166	1.37883	up	-0.190144
Os01g0761400	LOC_Os01g55600	peptide transporter PTR2, putative, expressed	4.50566	1.53714	3.95698	-1.55149	down	-0.187338
Os06g0703800	LOC_Os06g49030	activator of 90 kDa heat shock protein ATPase homolog, putative, expressed	33.1917	13.5822	29.331	-1.28911	down	-0.178397
Os12g0600701	LOC_Os12g40840	expressed protein	3.9632	9.2131	3.50528	1.21702	up	-0.177136
Os08g0558100	LOC_Os08g44390	EF hand family protein, putative, expressed	28.1708	12.4811	24.9317	-1.17446	down	-0.176219
Rice_newGene_1853			12.8067	5.49986	11.3625	-1.21943	down	-0.172618
Os06g0127100	LOC_Os06g03670	dehydration-responsive element-binding protein, putative, expressed	10.8477	4.22992	9.64088	-1.35869	down	-0.170152
Rice_newGene_673			2.83898	1.08205	2.5398	-1.39161	down	-0.160658
Os05g0524100	LOC_Os05g44900	expressed protein	2.98955	0.711005	2.68233	-2.072	down	-0.156442
Os06g0643700	LOC_Os06g43620	haemolysin-III, putative, expressed	18.871	6.69346	17.0154	-1.49535	down	-0.149333
Os10g0455800	LOC_Os10g31760	hypothetical protein	1.10769	0.000181637	0.999269	-12.5742	down	-0.148609
Os10g0113050			10.8047	1.51682	9.78394	-2.83254	down	-0.143172
Os02g0518600	LOC_Os02g31910	potassium transporter, putative, expressed	0.639581	0.0484931	0.580702	-3.72128	down	-0.139329
Rice_newGene_437			38.5125	14.3231	35.1052	-1.42698	down	-0.133642
Os04g0587100	LOC_Os04g49720	pectinesterase inhibitor domain containing protein, putative, expressed	67.0576	24.8001	61.3544	-1.43505	down	-0.128234
Os01g0532700	LOC_Os01g34860	expressed protein	2.96884	1.14515	2.7176	-1.37437	down	-0.127569
Os01g0800200	LOC_Os01g58590	expressed protein	11.9779	2.37203	10.9786	-2.33618	down	-0.125681
Os10g0340301	LOC_Os10g19919	retrotransposon protein, putative, Ty3-gypsy subclass, expressed	1.57306	0.527801	1.44579	-1.57551	down	-0.121716
Os01g0957100	LOC_Os01g72700	expressed protein	0.703818	0.12151	0.648937	-2.53413	down	-0.117124
							down		down
							down		down
Rice_newGene_2443			6.59855	18.0758	6.2786	1.45384	up	-0.0717057
Rice_newGene_912			0.0617868	0.905399	0.0589774	3.87318	up	-0.0671364
Os04g0506100	LOC_Os04g42700	receptor-like protein kinase precursor, putative, expressed	1.98485	0.368513	1.90537	-2.42924	down	-0.0589603
							down		down
Os05g0424700	LOC_Os05g35050	ctr copper transporter family protein, putative, expressed	0.475283	6.32252	0.460561	3.73364	up	-0.0453946
Os04g0650700	LOC_Os04g55710	transposon protein, putative, unclassified, expressed	137.429	61.4235	133.392	-1.16182	down	-0.0430096
Os04g0679050			4.27069	0.968841	4.17181	-2.14014	down	-0.0337968
Os05g0357800	LOC_Os05g28960	acyltransferase, putative, expressed	2.79896	6.93775	2.7431	1.30958	up	-0.0290828
Rice_newGene_2125			3.76279	8.41766	3.70686	1.16162	up	-0.0216051
Os09g0412350			9.22384	2.1368	9.24912	-2.10992	down	0.00394862
Os04g0597700	-		1.93997	0.212689	1.95709	-3.18922	down	0.0126758
Os12g0514000	LOC_Os12g32940	transporter family protein, putative, expressed	44.0179	96.7991	44.6392	1.1369	up	0.0202209
Os05g0435500	LOC_Os05g35980	expressed protein	3.3898	0.909751	3.50884	-1.89765	down	0.0497938
Os01g0743200	LOC_Os01g53990	pectinesterase, putative, expressed	3.59833	1.17169	3.73362	-1.61874	down	0.0532491
Os02g0713700	LOC_Os02g48320	DNA binding protein, putative, expressed	6.15909e-05	1.151	6.39381e-05	14.1898	up	0.0539587
Os02g0527200	LOC_Os02g32580	expressed protein	22.077	8.2707	23.1467	-1.41646	down	0.0682624
Os05g0428700	LOC_Os05g35410	potassium channel AKT2/3, putative, expressed	5.54512	14.2979	5.81479	1.36651	up	0.0685069
Os09g0386200	LOC_Os09g21740	armadillo/beta-catenin repeat family protein, putative, expressed	24.9108	10.2182	26.1405	-1.28563	down	0.0695154
Os09g0246500	LOC_Os09g07150	expressed protein	6.42226	2.76256	6.76383	-1.21708	down	0.0747593
Rice_newGene_399			0.58107	2.1266	0.613539	1.87177	up	0.0784423
Os09g0440700	LOC_Os09g26900	ctr copper transporter family protein, putative, expressed	17.6328	4.2628	18.7223	-2.04839	down	0.0864961
Os02g0621600	LOC_Os02g40820	expressed protein	17.7062	2.74758	18.9724	-2.68802	down	0.099646
Os08g0299400	LOC_Os08g20420	MGD2, putative, expressed	0.980411	3.00081	1.06073	1.61389	up	0.113604
Os11g0207200	LOC_Os11g10100	STE_MEKK_ste11_MAP3K.3 - STE kinases include homologs to sterile 7, sterile 11 and sterile 20 from yeast, expressed	22.6093	8.04967	24.4969	-1.48992	down	0.115678
Os02g0537400	LOC_Os02g33420	ATPase, AAA family protein, expressed	0.92908	3.75419	1.008	2.01463	up	0.117621
							down		down
Os04g0434500	LOC_Os04g35500	ZF-HD protein dimerisation region containing protein, expressed	4.6379	1.63522	5.10101	-1.50399	down	0.137311
Rice_newGene_3259			1.47973	0.150768	1.64337	-3.29493	down	0.151323
Rice_newGene_447			0.0973508	1.27795	0.108294	3.71449	up	0.153688
Os09g0425500	LOC_Os09g25720	glycine-rich cell wall structural protein 2 precursor, putative, expressed	2.94706	10.7099	3.29862	1.8616	up	0.162586
Os06g0603600	LOC_Os06g40120	SPX domain containing protein, putative, expressed	6.61338	18.8732	7.47222	1.51288	up	0.176149
Os03g0181800	LOC_Os03g08390	expressed protein	1.74708	0.394993	1.98598	-2.14505	down	0.184904
Os09g0478600	LOC_Os09g30160	zinc finger, C3HC4 type domain containing protein, expressed	17.1989	6.57075	19.5805	-1.38819	down	0.187101
Os01g0949500	LOC_Os01g72100	OsCML10 - Calmodulin-related calcium sensor protein, expressed	12.9442	5.58231	14.8786	-1.21337	down	0.200933
Os01g0537250	LOC_Os01g35330	circumsporozoite protein precursor, putative, expressed	0.798573	24.9848	0.91854	4.96748	up	0.201918
Os07g0571500	LOC_Os07g38380	transmembrane protein 49, putative, expressed	6.12915	2.56567	7.08982	-1.25635	down	0.210062
Rice_newGene_718			2.88165	12.4215	3.3518	2.10787	up	0.218041
Os02g0273000	LOC_Os02g17320	uridine/cytidine kinase-like 1, putative, expressed	4.55706	9.76542	5.33362	1.09958	up	0.227013
Os03g0259100	LOC_Os03g15340	plastocyanin-like domain containing protein, putative, expressed	25.8983	9.53919	30.3312	-1.44092	down	0.227945
Os08g0106801			2.4559	0	2.88668	#NUM!	down	0.233159
Os05g0476700	LOC_Os05g39930	spotted leaf 11, putative, expressed	18.0654	6.96881	21.398	-1.37424	down	0.244247
Os02g0530100	LOC_Os02g32814	heavy metal-associated domain containing protein, expressed	42.434	173.27	50.4021	2.02973	up	0.248261
Os09g0512700	LOC_Os09g33780	expressed protein	7.7021	20.7211	9.15641	1.42777	up	0.24953
Os07g0272800	-		1.31453	4.67702	1.56487	1.83105	up	0.251497
Os03g0639400	LOC_Os03g43820	plant invertase/pectin methylesterase inhibitor domain containing protein, expressed	67.2096	29.0688	80.4185	-1.2092	down	0.25886
Os07g0241600	LOC_Os07g13780	cytokinin-O-glucosyltransferase 2, putative, expressed	3.85794	0.796469	4.62072	-2.27614	down	0.260287
Os05g0553800	LOC_Os05g48030	anti-silencing protein, ASF1-like domain containing protein, expressed	13.8117	29.887	16.6263	1.11363	up	0.267577
Os09g0101800	LOC_Os09g01360	expressed protein	0.612459	1.77821	0.740922	1.53774	up	0.274707
Os07g0587200	LOC_Os07g39850	expressed protein	2.89943	0.347021	3.51353	-3.06267	down	0.277152
Os10g0127900	LOC_Os10g03850	OsFBX352 - F-box domain containing protein, expressed	28.2486	9.75746	34.6947	-1.5336	down	0.296537
Os04g0629300	LOC_Os04g53720	SNF2 family N-terminal domain containing protein, expressed	0.661993	1.70276	0.82352	1.36299	up	0.314988
Os07g0603750			6.40675	2.63592	8.00427	-1.28129	down	0.321177
							down		down
Os07g0661700	LOC_Os07g46710	expressed protein	1.6872	5.022	2.14233	1.57363	up	0.34455
Os04g0605500	LOC_Os04g51610	calcium-transporting ATPase, plasma membrane-type, putative, expressed	17.2625	8.47345	21.92	-1.02662	down	0.34461
Os03g0848400	LOC_Os03g63110	prefoldin, putative, expressed	2.49749	5.79336	3.19098	1.21392	up	0.353521
Os03g0119900	LOC_Os03g02780	Core histone H2A/H2B/H3/H4 domain containing protein, putative, expressed	42.8015	105.055	55.001	1.29541	up	0.361796
Os03g0808950			1.17902	0.202754	1.51769	-2.53979	down	0.364289
Os07g0628600	LOC_Os07g43540	ORC6 - Putative origin recognition complex subunit 6, expressed	4.61132	10.124	5.96472	1.13452	up	0.371275
Rice_newGene_897			13.2342	5.42996	17.1504	-1.28526	down	0.373964
							down		down
Rice_newGene_3231			14.78	32.7803	19.3451	1.14918	up	0.388322
Os07g0115200	LOC_Os07g02430	expressed protein	8.01318	17.1682	10.498	1.09929	up	0.389668
Os02g0187800	LOC_Os02g09490	dehydrogenase, putative, expressed	22.5086	50.8323	29.5721	1.17527	up	0.393761
Os12g0415800	LOC_Os12g22680	histone H3, putative, expressed	24.0047	60.0518	31.7348	1.32289	up	0.402749
Os03g0629800	LOC_Os03g43100	expressed protein	0.37658	1.94817	0.498065	2.37109	up	0.403378
Os09g0565450			4.06365	10.1464	5.44802	1.32012	up	0.422953
Os01g0767600	LOC_Os01g56180	expressed protein	18.9848	5.98414	25.8962	-1.66563	down	0.447896
Os02g0640100	LOC_Os02g42720	hypothetical protein	3.81606	1.02944	5.2233	-1.89022	down	0.452878
Os01g0153300	LOC_Os01g06010	Core histone H2A/H2B/H3/H4 domain containing protein, putative, expressed	78.706	176.586	108.242	1.16583	up	0.459715
Os03g0684700	LOC_Os03g48030	integral membrane HPP family protein, putative, expressed	2.41528	0.701745	3.32363	-1.78317	down	0.460569
Os05g0541750			180.961	372.469	249.746	1.04144	up	0.464783
Os01g0904400	LOC_Os01g67740	chromosome segregation protein, putative, expressed	1.08763	2.71377	1.50608	1.31911	up	0.469611
Os08g0452100	LOC_Os08g35090	OsSub56 - Putative Subtilisin homologue, expressed	3.14915	7.92212	4.36836	1.33092	up	0.472129
Os03g0597200	LOC_Os03g40020	PPR repeat containing protein, expressed	0.374129	0.0946024	0.519232	-1.98359	down	0.472844
Os07g0613800	LOC_Os07g42220	expressed protein	40.5252	14.6683	56.4501	-1.46612	down	0.478157
Rice_newGene_3040			0.360031	1.1696	0.509721	1.69982	up	0.501587
Os04g0253000	LOC_Os04g18090	histone H1, putative, expressed	16.7964	45.7258	23.7991	1.44486	up	0.502755
Os04g0476400	LOC_Os04g40050	ribonuclease H2 subunit B, putative, expressed	1.42948	3.6539	2.03099	1.35395	up	0.506692
Os05g0574300	LOC_Os05g49860	Core histone H2A/H2B/H3/H4 domain containing protein, putative, expressed	17.045	56.3584	24.2857	1.72528	up	0.510758
Os02g0463500	LOC_Os02g26480	OsSCP7 - Putative Serine Carboxypeptidase homologue, expressed	25.0507	61.4444	35.9455	1.29443	up	0.52096
Os11g0267300	LOC_Os11g16580	endonuclease III-like protein 1, putative, expressed	0.916244	2.9789	1.31954	1.70098	up	0.526231
Os05g0129300	LOC_Os05g03860	CPuORF3 - conserved peptide uORF-containing transcript, expressed	62.979	142.324	92.4486	1.17624	up	0.553781
Rice_newGene_2472			4.1246	10.0452	6.0766	1.28418	up	0.55901
Os12g0178200	LOC_Os12g07830	OsAPx5 - Stromal Ascorbate Peroxidase encoding gene 5,8	6.92425	14.8432	10.2043	1.10007	up	0.559447
Os06g0160100	LOC_Os06g06510	histone H3, putative, expressed	15.5971	34.1303	23.059	1.12978	up	0.564052
Os02g0511900	LOC_Os02g30800	POLE1 - Putative DNA polymerase epsilon catalytic subunit, expressed	3.31707	7.98113	4.9055	1.26668	up	0.564489
Os09g0433600	LOC_Os09g26340	Core histone H2A/H2B/H3/H4 domain containing protein, putative, expressed	19.227	52.3062	28.4392	1.44385	up	0.564747
Os06g0112200	LOC_Os06g02220	MTA/SAH nucleosidase, putative, expressed	13.0523	28.2363	19.4236	1.11325	up	0.573507
Os11g0248200	LOC_Os11g14300	la domain containing protein, expressed	6.30396	16.3697	9.38921	1.3767	up	0.574745
Os05g0462700	LOC_Os05g38740	Core histone H2A/H2B/H3/H4 domain containing protein, putative, expressed	35.478	73.9598	53.0385	1.05982	up	0.580115
Os08g0193900	LOC_Os08g09450	OsFBL41 - F-box domain and LRR containing protein, expressed	2.27435	5.65265	3.40598	1.31347	up	0.582616
Os06g0224200	LOC_Os06g12030	glutaredoxin domain containing protein, putative, expressed	1.2958	3.0814	1.9499	1.24974	up	0.589553
							down		down
							down		down
Os01g0130900	LOC_Os01g03980	expressed protein	11.3659	4.64594	17.2119	-1.29067	down	0.598694
Os03g0811200	LOC_Os03g59650	BRCA1 C Terminus domain containing protein, expressed	1.06726	2.59424	1.6238	1.28139	up	0.605462
Os02g0770700	LOC_Os02g53120	Peptidase family C50, putative, expressed	1.52441	3.24379	2.32383	1.08943	up	0.608257
Os10g0418000	LOC_Os10g28230	Core histone H2A/H2B/H3/H4 domain containing protein, putative, expressed	40.2796	95.3658	61.4115	1.24342	up	0.608459
Rice_newGene_2972			4.66954	13.918	7.13299	1.5756	up	0.611227
Os04g0569000	LOC_Os04g48060	RFC2 - Putative clamp loader of PCNA, replication factor C subunit 2, expressed	5.13579	11.6073	7.8499	1.17637	up	0.612088
Os06g0237200	LOC_Os06g13020	DNA polymerase lambda, putative, expressed	2.17195	5.17049	3.32031	1.25131	up	0.612329
Os06g0168600	LOC_Os06g07210	ribonucleoside-diphosphate reductase large subunit, putative, expressed	1.9081	4.26126	2.92959	1.15914	up	0.618562
Os06g0247200	LOC_Os06g13780	expressed protein	1.98718	0.33362	3.05854	-2.57445	down	0.622118
Rice_newGene_605			0.800868	3.75915	1.24705	2.23077	up	0.638883
Os08g0152366			5.62879	13.0059	8.76685	1.20827	up	0.639234
Os02g0248800	LOC_Os02g15070	glutelin, putative, expressed	123.731	332.581	193.796	1.4265	up	0.647332
Rice_newGene_1529			3.12055	6.93958	4.89205	1.15305	up	0.648639
Os11g0245400	LOC_Os11g14060	expressed protein	2.47401	6.39653	3.89106	1.37044	up	0.653312
Rice_newGene_1546			0.612044	1.42359	0.96612	1.21783	up	0.658567
Os11g0202400			1.08402	3.5441	1.71272	1.70902	up	0.65989
Os07g0154400	LOC_Os07g05960	conserved hypothetical protein	0.63845	1.61086	1.01263	1.33518	up	0.66546
Os01g0786000	-		7.09433	2.25406	11.2636	-1.65414	down	0.66693
Rice_newGene_610			0.390152	1.42696	0.620804	1.87084	up	0.670102
Os01g0280400	LOC_Os01g17320	PPR repeat domain containing protein, putative, expressed	1.23647	3.42628	1.97405	1.47042	up	0.674931
Os01g0838350	-		685.787	1461.29	1095.12	1.09141	up	0.675257
Os08g0490900	LOC_Os08g38300	Core histone H2A/H2B/H3/H4 domain containing protein, putative, expressed	28.3646	84.7084	45.6166	1.57841	up	0.685467
Os04g0602500	LOC_Os04g51340	pectinacetylesterase domain containing protein, expressed	1.12187	3.36729	1.81032	1.58568	up	0.690333
Os03g0728500	LOC_Os03g51870	FHA domain containing protein, putative, expressed	1.09854	2.95053	1.78656	1.42539	up	0.701597
Os03g0764600	LOC_Os03g55590	MYB family transcription factor, putative, expressed	13.1066	27.9779	21.3305	1.09399	up	0.702624
Os06g0128500	LOC_Os06g03790	39S ribosomal protein L47, mitochondrial precursor, putative, expressed	13.6282	29.6755	22.2406	1.12267	up	0.706602
Os04g0512400	LOC_Os04g43300	BRCA1 C Terminus domain containing protein, expressed	2.76003	6.23893	4.54662	1.17662	up	0.720114
Os04g0583600	LOC_Os04g49420	Core histone H2A/H2B/H3/H4 domain containing protein, putative, expressed	49.9644	142.041	82.3966	1.50733	up	0.721684
Os11g0485200	LOC_Os11g29490	plasma membrane ATPase, putative, expressed	0.84103	2.15464	1.3897	1.35722	up	0.724544
Os12g0574400	LOC_Os12g38590	pumilio-family RNA binding repeat containing protein, expressed	14.653	33.9274	24.2244	1.21126	up	0.725269
Os02g0305600	LOC_Os02g20270	expressed protein	8.82085	19.2106	14.5914	1.12292	up	0.726127
Os03g0279200	LOC_Os03g17100	Core histone H2A/H2B/H3/H4 domain containing protein, putative, expressed	80.6055	229.625	133.741	1.51033	up	0.730492
Os11g0519500	LOC_Os11g31820	conserved hypothetical protein	0.137772	1.02935	0.230593	2.90138	up	0.743065
Os06g0686400	LOC_Os06g47200	LTPL85 - Protease inhibitor/seed storage/LTP family protein precursor, expressed	7.74305	21.7909	12.9706	1.49275	up	0.744272
Os04g0512500	LOC_Os04g43310	expressed protein	17.4883	5.40502	29.3787	-1.69402	down	0.748381
Os05g0466600	LOC_Os05g39050	Core histone H2A/H2B/H3/H4 domain containing protein, putative, expressed	65.331	161.955	109.946	1.30975	up	0.750955
Os09g0347800	LOC_Os09g17850	acetyltransferase type B catalytic subunit, putative, expressed	5.85114	13.6537	9.86376	1.2225	up	0.75342
Os11g0155950			8.5262	21.0743	14.5607	1.30551	up	0.772105
Os07g0681600	LOC_Os07g48360	helicase conserved C-terminal domain containing protein, expressed	0.249501	0.83521	0.428849	1.74309	up	0.781424
Os04g0459700	LOC_Os04g38620	NAP domain containing protein, putative, expressed	10.1005	22.7611	17.4184	1.17214	up	0.78618
Os04g0419600	LOC_Os04g34240	histone H3, putative, expressed	4.02807	12.6074	6.95504	1.64611	up	0.78797
Os11g0658900	LOC_Os11g43760	lipase class 3 family protein, putative	0.422736	1.77877	0.729985	2.07306	up	0.788111
Os08g0137250	LOC_Os08g04290	WD domain, G-beta repeat domain containing protein, expressed	12.212	26.0095	21.1114	1.09074	up	0.789723
							down		down
Os01g0763000	LOC_Os01g55730	AGAP003732-PA, putative, expressed	24.3582	52.2252	42.2455	1.10034	up	0.794388
Os04g0174200	LOC_Os04g09450	hypothetical protein	0.842274	2.14824	1.46185	1.3508	up	0.79543
Os08g0535600	LOC_Os08g42380	mitochondrial import inner membrane translocase subunit Tim, putative, expressed	61.57	128.433	107.074	1.06072	up	0.798309
Os07g0106000	LOC_Os07g01540	Ser/Thr protein phosphatase family protein, putative, expressed	0.35525	1.66365	0.618621	2.22744	up	0.800219
[truncated: 621 more rows]

## Sheet: Co-regulated DEG
Table S4-2 DEGs co-regulated by NF-YB1 and NF-YC12.
#ID	MSU ID	annotation	PPKM WT	PPKM crnf-yc12-1	PPKM crnf-yb1-4	Log2(crnf-yc/WT)	Log2(crnf-yb/WT)
Os01g0683800			2.26208	0	0.0629851	#NUM!	-5.1665	down
Os01g0727700	LOC_Os01g52740	expressed protein	21.3904	0	0	#NUM!	#NUM!	down
Os01g0824800	LOC_Os01g60930	expressed protein	1.54213	0	0	#NUM!	#NUM!	down
Os01g0940800	LOC_Os01g71350	glycosyl hydrolases family 17, putative, expressed	1.21128	0	0	#NUM!	#NUM!	down
Os02g0823900	LOC_Os02g57790	ZOS2-19 - C2H2 zinc finger protein	2.40382	0	0	#NUM!	#NUM!	down
Os03g0439000	LOC_Os03g32420	expressed protein	2.08945	0	0	#NUM!	#NUM!	down
Os04g0561900	LOC_Os04g47400	monocopper oxidase, putative, expressed	1.30519	0	0	#NUM!	#NUM!	down
Os04g0561950			1.05978	0	0	#NUM!	#NUM!	down
Os05g0191700	LOC_Os05g10330	HAD superfamily phosphatase, putative	1.75061	0	0	#NUM!	#NUM!	down
Os06g0352200	LOC_Os06g24490	expressed protein	4.37397	0	0.0405705	#NUM!	-6.75237	down
Os06g0656201	LOC_Os06g44550	hypothetical protein	1.92663	0	0	#NUM!	#NUM!	down
Os07g0559400	LOC_Os07g37310	uncharacterized secreted protein, putative, expressed	6.86649	0	0.0279754	#NUM!	-7.93927	down
Os09g0124850			2.16135	0	0.0228775	#NUM!	-6.56186	down
Os09g0571100	LOC_Os09g39760	pectinesterase, putative, expressed	0.972968	0	0.0285874	#NUM!	-5.08894	down
Os11g0199000	LOC_Os11g09260	expressed protein	1.74968	0	0	#NUM!	#NUM!	down
Os11g0225300	LOC_Os11g11810	NBS-LRR disease resistance protein, putative, expressed	0.85188	0	0	#NUM!	#NUM!	down
Os11g0225566			0.611385	0	0	#NUM!	#NUM!	down
Os11g0226400	LOC_Os11g11920	resistance protein, putative, expressed	0.565831	0	0	#NUM!	#NUM!	down
Os11g0538400	LOC_Os11g33190	OsFBX422 - F-box domain containing protein, expressed	0.963015	0	0.0178917	#NUM!	-5.7502	down
Os11g0641300	LOC_Os11g42170	expressed protein	1.63992	0	0	#NUM!	#NUM!	down
Os12g0165200	LOC_Os12g06820	PE repeat family protein, putative, expressed	0.812945	0	0.141662	#NUM!	-2.5207	down
Rice_newGene_1318			2.57365	0	0.0482453	#NUM!	-5.73729	down
Rice_newGene_1565			3.70124	0	1.74261	#NUM!	-1.08676	down
Rice_newGene_2133			3.27358	0	0	#NUM!	#NUM!	down
Rice_newGene_3002			3.9614	0	0.0221357	#NUM!	-7.48349	down
Rice_newGene_392			2.1281	0	0.226746	#NUM!	-3.23042	down
Rice_newGene_59			2.38832	0	0.206269	#NUM!	-3.5334	down
Rice_newGene_616			3.54493	0	0	#NUM!	#NUM!	down
Rice_newGene_623			1.87735	0	0	#NUM!	#NUM!	down
Rice_newGene_682			4.05889	0	0	#NUM!	#NUM!	down
Rice_newGene_687			6.1494	0	0	#NUM!	#NUM!	down
Os02g0464900	LOC_Os02g26600	ATP binding, related, putative, expressed	1.60441e-39	2.07301e-09	0.82773	100.028	128.6	up
Rice_newGene_1572			1.26985	5.71664e-06	0.093457	-17.7611	-3.76421	down
Os04g0552300	LOC_Os04g46660	cyclin, putative, expressed	3.74941	6.01502e-06	0.4953	-19.2497	-2.92029	down
Rice_newGene_952			8.8058	3.85202e-05	1.75945	-17.8025	-2.32333	down
Os01g0937200	LOC_Os01g71094	basic 7S globulin 2 precursor, putative, expressed	1.5596	5.93014e-05	0.0100588	-14.6828	-7.27657	down
Os01g0595300	LOC_Os01g41210	transposon protein, putative, unclassified, expressed	0.842847	9.24719e-05	8.83755e-06	-13.154	-16.5413	down
Os03g0161900	LOC_Os03g06630	heat stress transcription factor, putative, expressed	0.661271	0.000293706	0.00159448	-11.1367	-8.69601	down
Os07g0621100	LOC_Os07g42880	PPR repeat containing protein, expressed	0.716795	0.000905618	7.46088e-06	-9.62844	-16.5519	down
Os09g0491644	LOC_Os09g31454	MYB family transcription factor, putative, expressed	3.6418	0.00105194	1.57119	-11.7574	-1.21279	down
Os02g0231850			0	0.00759044	0.635468	#DIV/0!	#DIV/0!	up
Os12g0587100	LOC_Os12g39700	retrotransposon protein, putative, unclassified	0.369823	0.0134369	0.0703105	-4.78256	-2.39502	down
Os04g0489800	LOC_Os04g41250	armadillo/beta-catenin repeat family protein, putative, expressed	5.12931	0.0140315	0.028649	-8.51395	-7.48414	down
Os03g0265001			0.60373	0.0176506	0.0915397	-5.09611	-2.72143	down
Rice_newGene_1950			1.62344	0.0204407	0	-6.31147	#NUM!	down
Os03g0665950	-		0.442059	0.0215639	0.0244575	-4.35755	-4.17589	down
Os11g0206000	LOC_Os11g09979	expressed protein	8.11178	0.0253845	0	-8.31993	#NUM!	down
Os02g0127600	LOC_Os02g03530	PPR repeat domain containing protein, putative, expressed	1.04659e-05	0.0294081	0.452331	11.4563	15.3994	up
Os04g0430700	LOC_Os04g35140	OsSub41 - Putative Subtilisin homologue, expressed	1.20767	0.0341453	0.0312104	-5.1444	-5.27406	down
Os03g0108500	LOC_Os03g01820	fatty acid hydroxylase, putative, expressed	2.28398	0.0370591	0.200857	-5.94558	-3.50731	down
Os01g0834125			6.72009	0.0378657	0.70132	-7.47145	-3.26034	down
Os01g0593700	LOC_Os01g41050	sulfate transporter, putative, expressed	15.4775	0.0383378	0.0176168	-8.65719	-9.779	down
Os04g0481200			10.0168	0.0396044	0.0363676	-7.98255	-8.10555	down
Os01g0623200	LOC_Os01g43460	C4-dicarboxylate transporter/malic acid transport protein, expressed	2.46727	0.0400774	0.0933427	-5.94398	-4.72423	down
Os06g0554100	LOC_Os06g36030	SWIM zinc finger family protein, expressed	3.51798	0.0405359	0.106054	-6.4394	-5.05188	down
Os01g0225550	-		1.45551	0.0424409	0.23767	-5.09993	-2.61449	down
Os01g0681000	LOC_Os01g48874	wax synthase, putative, expressed	0.776909	0.0431109	0	-4.17162	#NUM!	down
Os11g0226800	LOC_Os11g11950	disease resistance protein RPM1, putative, expressed	0.388214	0.0470498	0.02472	-3.04459	-3.9731	down
Os04g0162500	LOC_Os04g08060	ZOS4-03 - C2H2 zinc finger protein, expressed	4.39758	0.0494774	0.137215	-6.4738	-5.0022	down
Os01g0141700	LOC_Os01g04870	WD domain, G-beta repeat domain containing protein, expressed	1.19813	0.0499601	0.120244	-4.58386	-3.31675	down
Os05g0500200	LOC_Os05g42090	hypothetical protein	0.569418	0.0506722	0.0753411	-3.49022	-2.91798	down
Os06g0687000	LOC_Os06g47250	DUF292 domain containing protein, expressed	0.579468	0.0515999	0.0403447	-3.48929	-3.84428	down
Rice_newGene_937			1.60479	0.0529276	0.241757	-4.92222	-2.73075	down
Os04g0125700	LOC_Os04g03579	protein kinase, putative, expressed	0	0.0537826	0.417709	#DIV/0!	#DIV/0!	up
Os09g0364400	LOC_Os09g19970	expressed protein	2.37801	0.055046	0.146727	-5.43297	-4.01855	down
Os12g0114100	LOC_Os12g02250	STE_PAK_Ste20_Slob_Wnk.3 - STE kinases include homologs to sterile 7, sterile 11 and sterile 20 from yeast, expressed	0.932964	0.0575578	0.0725825	-4.01874	-3.68413	down
Os03g0784100	LOC_Os03g57080	PLA IIIA/PLP7, putative, expressed	1.06026	0.0580031	0.076849	-4.19215	-3.78625	down
Rice_newGene_1243			0.985343	0.0599702	0.0847916	-4.03831	-3.53863	down
Rice_newGene_2662			0	0.0611978	2.27152	#DIV/0!	#DIV/0!	up
Rice_newGene_2445			0.901644	0.0618734	0.0654391	-3.86517	-3.78433	down
Os02g0616300	LOC_Os02g40280	piwi domain containing protein, putative, expressed	0.965421	0.0627384	0.384033	-3.94374	-1.32993	down
Os10g0197700	LOC_Os10g12190	nodulin, putative, expressed	1.40106	0.0661977	0.524229	-4.40359	-1.41825	down
Os03g0636700	LOC_Os03g43580	IQ calmodulin-binding motif family protein, putative, expressed	4.05266	0.0662844	0	-5.93406	#NUM!	down
Os05g0519000	LOC_Os05g44270	VQ domain containing protein, putative, expressed	4.32788	0.0698487	0.257456	-5.95328	-4.07126	down
Os04g0433900			0.241659	0.0702891	0.0164009	-1.7816	-3.88113	down
Os05g0136200	LOC_Os05g04550	CAMK_KIN1/SNF1/Nim1_like.3 - CAMK includes calcium/calmodulin depedent protein kinases, expressed	1.02858	0.0726124	0.0487004	-3.82429	-4.40058	down
Os11g0195800	LOC_Os11g09040	expressed protein	23.9017	0.0738141	0.0691095	-8.339	-8.43401	down
Os05g0442550			0.581855	0.075107	0.123183	-2.95364	-2.23986	down
Os05g0360400	LOC_Os05g29710	RING-H2 finger protein, putative, expressed	1.82883	0.0791295	0.255758	-4.53056	-2.83807	down
Os01g0706900	LOC_Os01g51060	hydrolase, putative, expressed	1.26031	0.0805641	0.146267	-3.9675	-3.1071	down
Os01g0634600	LOC_Os01g44340	pectinesterase, putative, expressed	3.04105	0.0833657	0.0433072	-5.18897	-6.13382	down
Os11g0177750			3.27827	0.0850248	0.194682	-5.26891	-4.07374	down
Os01g0851100	LOC_Os01g63230	growth regulator related protein, putative, expressed	1.01285	0.0851122	0.0588516	-3.57291	-4.10519	down
Os03g0111200	LOC_Os03g02040	remorin, putative, expressed	1.89314	0.0855448	0.170722	-4.46796	-3.47106	down
Rice_newGene_1575			0.871458	0.0861234	0.119572	-3.33895	-2.86555	down
Os05g0104700	LOC_Os05g01444	polygalacturonase inhibitor precursor, putative, expressed	6.96358	0.0871919	0.138083	-6.31949	-5.65622	down
Os11g0138600	LOC_Os11g04320	phosphoglycerate mutase, putative, expressed	2.30451	0.0889038	0	-4.69607	#NUM!	down
Os02g0670200			4.69552	0.0898097	0.499878	-5.70827	-3.23164	down
Os07g0504200	LOC_Os07g32080	transcription initiation factor IIB, putative	3.16984	0.0902214	0.225225	-5.1348	-3.81497	down
Os02g0833600	LOC_Os02g58670	bZIP transcription factor domain containing protein, expressed	1.64666	0.0970039	0.187432	-4.08536	-3.1351	down
Rice_newGene_2388			1.76296	0.0986694	0.146118	-4.15925	-3.59279	down
Os10g0516200	LOC_Os10g37190	protein kinase domain containing protein, expressed	2.70074	0.0997564	0.388999	-4.7588	-2.79552	down
Os04g0584500	LOC_Os04g49500	U-box domain-containing protein, putative, expressed	0.847973	0.100689	0.0501569	-3.07411	-4.0795	down
Os08g0478466	-		4.90033	0.101684	0	-5.59071	#NUM!	down
Os04g0686650	LOC_Os04g59000	protein kinase family protein, putative, expressed	0.728291	0.102117	0.110624	-2.8343	-2.71886	down
Os01g0223800	LOC_Os01g12410	receptor-like protein kinase, putative	0.575885	0.103291	0.239934	-2.47907	-1.26314	down
Os07g0582900	-		1.01704	0.105513	0.0663836	-3.26888	-3.93741	down
Os09g0122200	LOC_Os09g03570	retrotransposon, putative, centromere-specific	1.15498	0.105609	0.0553363	-3.45106	-4.3835	down
Os04g0254300	-		0.371527	0.106133	0.156553	-1.80759	-1.24682	down
Os10g0516250			6.66639	0.109503	0.581513	-5.92786	-3.51902	down
Os07g0490100	LOC_Os07g30760	UDP-glucoronosyl and UDP-glucosyl transferase domain containing protein, expressed	1.05499	0.111315	0.127573	-3.24451	-3.04783	down
Os01g0878800	LOC_Os01g65680	4,5-DOPA dioxygenase extradiol, putative, expressed	1.10935	0.111976	0.0343244	-3.30846	-5.01433	down
Os01g0306900	LOC_Os01g20120	expressed protein	0.86204	0.112902	0.0278036	-2.93268	-4.95441	down
Os03g0806800	LOC_Os03g59210	hypothetical protein	3.56727	0.11488	0.225656	-4.95662	-3.98262	down
Os01g0152500	LOC_Os01g05920		0.490356	0.115232	0.0346441	-2.08929	-3.82315	down
Os07g0617600	LOC_Os07g42580	hypothetical protein	1.11092	0.118046	0.141923	-3.23433	-2.96857	down
Os06g0341300	LOC_Os06g23350	late embryogenesis abundant protein D-34, putative, expressed	2.40012	0.118569	0.613079	-4.33931	-1.96896	down
Os11g0471200	-		1.25121	0.118714	0.192663	-3.39776	-2.69917	down
Os06g0248500	LOC_Os06g13870	U-box protein CMPG1, putative, expressed	0.910056	0.122041	0.275721	-2.89859	-1.72275	down
Os10g0105900	LOC_Os10g01660	transferase family protein, putative, expressed	4.11958	0.122529	0	-5.0713	#NUM!	down
Os04g0682400	LOC_Os04g58590	RNA recognition motif containing protein, putative, expressed	0.404474	0.123782	0.0699088	-1.70825	-2.5325	down
Os08g0364900	LOC_Os08g27720	pirin, putative, expressed	1.24962	0.125387	0.314575	-3.31703	-1.99001	down
Os02g0183900	LOC_Os02g09120	isoleucyl-tRNA synthetase, cytoplasmic, putative	0.490353	0.130227	0.0692227	-1.91279	-2.8245	down
Os01g0193400	LOC_Os01g09730	expressed protein	2.41935	0.142426	0.0973146	-4.08634	-4.63582	down
Os07g0521500	LOC_Os07g33720	disease resistance protein, putative, expressed	0.315355	0.142768	0.0349045	-1.1433	-3.17549	down
Os08g0210300	LOC_Os08g10920	retrotransposon protein, putative, unclassified, expressed	1.8164	0.144385	0.0421171	-3.65309	-5.43053	down
Os11g0204100	LOC_Os11g09830	expressed protein	1.81086	0.144852	0.0466393	-3.64402	-5.27898	down
Os03g0269700	LOC_Os03g16290	fringe-related protein, putative, expressed	2.16537	0.147136	0.0944722	-3.87939	-4.51858	down
Os01g0138400	LOC_Os01g04580	Ser/Thr protein kinase, putative, expressed	5.62996	0.148262	0.017235	-5.2469	-8.35164	down
Rice_newGene_2488			1.43751	0.149355	0.0937418	-3.26676	-3.93874	down
Os01g0332150			1.07336	0.15162	0.153801	-2.8236	-2.803	down
Os07g0474700	LOC_Os07g29224	expressed protein	2.7341	0.152029	0.0509668	-4.16865	-5.74537	down
Os03g0351700	LOC_Os03g22820	expressed protein	3.47585	0.153408	0.461256	-4.50192	-2.91373	down
Os06g0692300	LOC_Os06g47720	serine/threonine-protein kinase BRI1-like 2 precursor, putative	0.581305	0.153739	0.0487746	-1.91881	-3.57509	down
Os04g0560600	LOC_Os04g47300	CAMK_CAMK_like.26 - CAMK includes calcium/calmodulin depedent protein kinases, expressed	14.193	0.155982	0.077815	-6.50766	-7.51092	down
Os03g0341000	LOC_Os03g22170	AP2 domain containing protein, expressed	10.0249	0.159862	0	-5.97062	#NUM!	down
Os01g0725900	LOC_Os01g52650	POEI44 - Pollen Ole e I allergen and extensin family protein precursor, expressed	3.95286	0.16022	0.149359	-4.62477	-4.72604	down
Os01g0830100	LOC_Os01g61410	NADH-ubiquinone oxidoreductase, mitochondrial precursor, putative, expressed	1.00662	0.16039	0.480866	-2.64986	-1.06581	down
Os11g0669200	LOC_Os11g44690	cysteine-rich receptor-like protein kinase 19 precursor, putative, expressed	1.6839	0.162859	0.399212	-3.37011	-2.07658	down
Os12g0187800	LOC_Os12g08700	expressed protein	4.20717	0.163061	0.0516209	-4.68937	-6.34875	down
Os02g0117550			0.8795	0.168746	0.21666	-2.38183	-2.02125	down
Os01g0942300	LOC_Os01g71474	glycosyl hydrolases family 17, putative, expressed	129.42	0.169727	0.316715	-9.57463	-8.67466	down
Os01g0857650			0.906757	0.173383	0.447811	-2.38675	-1.01783	down
Os01g0716800	LOC_Os01g51890	endonuclease/exonuclease/phosphatase family domain containing protein, expressed	0.843171	0.175013	0.0509191	-2.26837	-4.04955	down
Os11g0180800	LOC_Os11g07880	expressed protein	0.611996	0.179112	0.0559921	-1.77266	-3.45023	down
Os03g0145900	LOC_Os03g05270	RING finger and CHY zinc finger domain-containing protein 1, putative, expressed	10.2851	0.179177	0.210318	-5.84303	-5.61184	down
Os06g0554200	LOC_Os06g36040	expressed protein	5.56099	0.1855	0.163695	-4.90585	-5.08626	down
Os12g0530100	LOC_Os12g34524	peroxidase precursor, putative, expressed	1.30061	0.185507	0.636254	-2.80964	-1.03151	down
Os01g0758450			1.40933	0.187988	0.528133	-2.9063	-1.41604	down
Os04g0227100	LOC_Os04g15680	conserved hypothetical protein	0.879572	0.189357	0.308416	-2.21569	-1.51192	down
Os03g0290900	LOC_Os03g18110	proteins of unknown function domain containing protein, putative, expressed	46.672	0.189462	0.203302	-7.9445	-7.84279	down
Os02g0227100	LOC_Os02g13370	expressed protein	5.83049	0.192146	0	-4.92334	#NUM!	down
Os06g0493800	LOC_Os06g29800	pentatricopeptide, putative, expressed	0.0212047	0.193298	0.342331	3.18837	4.01293	up
Os01g0615500	LOC_Os01g42900	ABC-2 type transporter domain containing protein, expressed	12.1179	0.194673	0	-5.95994	#NUM!	down
Os01g0360200	LOC_Os01g25820	respiratory burst oxidase, putative, expressed	1.42509	0.196005	0.612497	-2.86209	-1.21828	down
Os01g0921500	LOC_Os01g69240	CBS domain containing membrane protein, putative, expressed	1.36906	0.197532	0.078952	-2.79303	-4.11607	down
Os11g0674400	-		0.0123517	0.198292	0.31822	4.00484	4.68724	up
Os11g0225100	LOC_Os11g11790	NBS-LRR type disease resistance protein, putative, expressed	0.779722	0.200278	0.215339	-1.96096	-1.85635	down
Rice_newGene_1868			7.81873	0.205043	0.371389	-5.25294	-4.39593	down
Os06g0340200	LOC_Os06g23274	zinc finger, C3HC4 type, domain containing protein, expressed	1.86809	0.205453	0.138562	-3.18469	-3.75296	down
Os08g0243866			1.28931	0.206989	0.332183	-2.63897	-1.95655	down
Os01g0106600	LOC_Os01g01680	expressed protein	2.5318	0.208637	0.101034	-3.6011	-4.64725	down
Os02g0789700	LOC_Os02g54790	hypothetical protein	0.034174	0.214689	0.673524	2.65128	4.30076	up
Os07g0643000	LOC_Os07g44850	gibberellin receptor GID1L2, putative, expressed	1.55367	0.218032	0	-2.83307	#NUM!	down
Os04g0513400	LOC_Os04g43390	Os4bglu16 - monolignol beta-glucoside homologue, expressed	1.48024	0.218228	0.566658	-2.76192	-1.38528	down
Os06g0364500	LOC_Os06g25950	expressed protein	1.63899	0.220651	0.0434833	-2.89296	-5.2362	down
Os03g0162800	LOC_Os03g06700	3-ketoacyl-CoA synthase, putative, expressed	1.38534	0.222157	0.334634	-2.64059	-2.04958	down
Rice_newGene_1910			0	0.222989	1.2109	#DIV/0!	#DIV/0!	up
Os05g0408900	LOC_Os05g33840	transketolase, putative, expressed	0.0781922	0.223376	0.659534	1.51438	3.07635	up
Os11g0200950			1.26183	0.2272	0.319467	-2.47348	-1.98177	down
Os04g0150500			4.94977	0.231624	2.10884	-4.4175	-1.23091	down
Os04g0338100	LOC_Os04g26920	oxidoreductase, aldo/keto reductase family protein, putative, expressed	1.06013	0.232183	0.216716	-2.19091	-2.29037	down
Os01g0593900	-		41.3195	0.232714	0.222059	-7.47212	-7.53974	down
Os02g0644500	LOC_Os02g43040	expressed protein	0.998	0.241378	0.490699	-2.04775	-1.0242	down
Os03g0291700	-		1.78106	0.242787	0.619621	-2.87497	-1.52328	down
Os05g0535600	LOC_Os05g45900	endonuclease/exonuclease/phosphatase family domain containing protein, expressed	0.582883	0.243264	0.0985755	-1.26069	-2.56391	down
Os01g0172100	LOC_Os01g07730	phosphate/phosphoenolpyruvate translocator-related protein, putative, expressed	1.57511	0.247289	0.254669	-2.67118	-2.62876	down
Os05g0459300	LOC_Os05g38470	expressed protein	0.90718	0.248313	0.260367	-1.86923	-1.80084	down
Os04g0612700	LOC_Os04g52280	dehydrogenase, putative, expressed	3.19446	0.251098	0.088554	-3.66925	-5.17287	down
Os10g0412700	LOC_Os10g27280	thaumatin, putative, expressed	2.57995	0.259943	0.42238	-3.31108	-2.61073	down
Os03g0607400	LOC_Os03g41064	natural resistance-associated macrophage protein, putative, expressed	2.25279	0.261223	0.197151	-3.10836	-3.51434	down
Os04g0269600	LOC_Os04g20164	amine oxidase precursor, putative, expressed	0.967507	0.26162	0.427947	-1.8868	-1.17684	down
Os11g0453900	LOC_Os11g26750	dehydrin, putative, expressed	1.4965	0.265483	0.104071	-2.4949	-3.84595	down
Os01g0269500	LOC_Os01g16370	NBS-LRR type disease resistance protein, putative, expressed	4.43125	0.266119	0.087809	-4.05757	-5.6572	down
Os01g0536400	LOC_Os01g35230	1-aminocyclopropane-1-carboxylate oxidase homolog 1, putative, expressed	1.15122	0.268714	0.0909169	-2.09902	-3.66247	down
Rice_newGene_3269			3.09427	0.280496	1.02727	-3.46355	-1.59078	down
Os11g0162700	-		0.0505794	0.281611	0.725235	2.47708	3.84183	up
Os02g0629400	LOC_Os02g41890	phytosulfokine receptor precursor, putative, expressed	0.958603	0.28214	0.081798	-1.76452	-3.5508	down
Os04g0479700	LOC_Os04g40340	expressed protein	0.000114698	0.283836	0.285462	11.273	11.2812	up
Os08g0542700	LOC_Os08g42960	ankyrin repeat-containing protein, putative, expressed	0.759453	0.288145	0.0952918	-1.39816	-2.99454	down
Os01g0649200	LOC_Os01g46080	GDSL-like lipase/acylhydrolase, putative, expressed	1.39361	0.288695	0.512524	-2.27121	-1.44314	down
Os03g0157700	LOC_Os03g06180	expressed protein	1.2649	0.291541	0.0783262	-2.11725	-4.01338	down
Os02g0796600	LOC_Os02g55330	OsPOP6 - Putative Prolyl Oligopeptidase homologue, expressed	2.89193	0.291856	0.26081	-3.3087	-3.47096	down
Os01g0133100	LOC_Os01g04160	expressed protein	0.951445	0.292056	0.335386	-1.70387	-1.5043	down
Os01g0699500	LOC_Os01g50410	STE_MEKK_ste11_MAP3K.6 - STE kinases include homologs to sterile 7, sterile 11 and sterile 20 from yeast, expressed	5.35939	0.293761	0.579785	-4.18935	-3.20848	down
Os07g0549600	LOC_Os07g36460	helix-loop-helix DNA-binding domain containing protein, expressed	1.97723	0.296438	0.187736	-2.73768	-3.3967	down
Os02g0587000	LOC_Os02g37490	glycine-rich cell wall structural protein precursor, putative, expressed	2.20235	0.297468	0	-2.88824	#NUM!	down
Os03g0649000	LOC_Os03g44670	expressed protein	0.684217	0.29842	0.167477	-1.19711	-2.03049	down
Rice_newGene_711			0	0.300646	1.80732	#DIV/0!	#DIV/0!	up
Os03g0432100	LOC_Os03g31750	pyruvate, phosphate dikinase, chloroplast precursor, putative, expressed	2.3087	0.302219	0.154957	-2.93341	-3.89714	down
Os03g0800200	LOC_Os03g58600	PAZ domain containing protein, putative, expressed	1.1414	0.306715	0.272431	-1.89584	-2.06684	down
Os01g0894700	LOC_Os01g66980	expressed protein	3.31754	0.309154	1.3587	-3.42372	-1.28789	down
Os07g0499800	LOC_Os07g31650	expressed protein	3.53141	0.31514	0.51569	-3.48618	-2.77567	down
Os01g0360333			1.17815	0.315992	0.253899	-1.89856	-2.2142	down
Os06g0102100	LOC_Os06g01250	cytochrome P450, putative, expressed	2.03336	0.319109	0.374498	-2.67174	-2.44084	down
Rice_newGene_1897			3.94429	0.320261	0	-3.62245	#NUM!	down
Os07g0181700	LOC_Os07g08400	GTP binding protein, putative, expressed	1.15858	0.325785	0.482254	-1.83037	-1.26449	down
Os02g0693500	LOC_Os02g46660	SNARE associated Golgi protein, putative, expressed	7.02076	0.326301	0.288911	-4.42735	-4.60293	down
Os09g0314333	LOC_Os09g14520	integral membrane protein, putative, expressed	1.71599	0.331092	0.406222	-2.37374	-2.0787	down
Rice_newGene_725			0.0448715	0.331792	0.722442	2.88641	4.00901	up
Os07g0481300	LOC_Os07g29810	disease resistant protein, identical, putative, expressed	2.4466	0.332855	0.301783	-2.87781	-3.01919	down
Rice_newGene_1533			1.54463	0.337258	0.723948	-2.19534	-1.0933	down
Rice_newGene_470			1.12775	0.337445	0.229445	-1.74073	-2.29723	down
Os02g0491300	LOC_Os02g28970	expressed protein	0.0298798	0.339421	1.06693	3.50583	5.15815	up
Rice_newGene_426			1.04977	0.343967	4.91515e-06	-1.60973	-17.7044	down
Os03g0142500	LOC_Os03g04890	zinc finger family protein, putative, expressed	2.74572	0.345247	0.607071	-2.99148	-2.17725	down
Os12g0586300	LOC_Os12g39640	MYB family transcription factor, putative, expressed	1.68092	0.346857	0.335635	-2.27684	-2.32429	down
Os01g0974400	LOC_Os01g74320	ubiquitin ligase, putative, expressed	5.34012	0.348638	0.221313	-3.93707	-4.59271	down
Os01g0670600	LOC_Os01g48040	S-locus-like receptor protein kinase, putative, expressed	1.33431	0.349754	0.583038	-1.93168	-1.19443	down
Os04g0330301			0	0.349823	0.819275	#DIV/0!	#DIV/0!	up
Os07g0642100	LOC_Os07g44770	expressed protein	0.743982	0.354324	0.192309	-1.0702	-1.95184	down
Os04g0603400	LOC_Os04g51410	expressed protein	6.5987	0.358204	0.649259	-4.20333	-3.34532	down
Os03g0270000	LOC_Os03g16350	DNA binding protein, putative, expressed	1.9785	0.359161	0.395219	-2.4617	-2.32368	down
Os06g0712700	LOC_Os06g49840	OsMADS16 - MADS-box family gene with MIKCc type-box, expressed	3.34757	0.361194	0.152076	-3.21227	-4.46025	down
Os10g0544600	LOC_Os10g39770	zinc finger, C3HC4 type, domain containing protein, expressed	2.42371	0.361872	0.478837	-2.74367	-2.33961	down
Os08g0529800	LOC_Os08g41780	triacylglycerol lipase precursor, putative, expressed	2.30756	0.361912	0.0791532	-2.67266	-4.86558	down
Os08g0546100	LOC_Os08g43270	BAG domain-containing protein, putative, expressed	48.1444	0.365351	0.809816	-7.04194	-5.89363	down
Rice_newGene_1190			4.53547	0.366915	0.951001	-3.62773	-2.25373	down
Os04g0422900	LOC_Os04g34560	transposon protein, putative, CACTA, En/Spm sub-class	0.0523361	0.368585	1.41142	2.81612	4.7532	up
Os03g0267300	LOC_Os03g16050	fructose-1,6-bisphosphatase, putative, expressed	0.109202	0.370214	1.00314	1.76135	3.19944	up
Os03g0307600			1.58683	0.373894	0.697322	-2.08545	-1.18625	down
Rice_newGene_2156			2.16453	0.375843	1.03839	-2.52585	-1.05971	down
Rice_newGene_3202			2.88991	0.377919	0.451979	-2.93488	-2.6767	down
Rice_newGene_76			2.61666	0.384563	0	-2.76644	#NUM!	down
Os02g0689000	LOC_Os02g46360	invertase/pectin methylesterase inhibitor family protein, putative	3.69775	0.387083	0.075621	-3.25593	-5.61172	down
Os10g0362300	LOC_Os10g21810	histidine kinase, putative, expressed	2.19178	0.387392	0.302742	-2.50024	-2.85595	down
Os01g0241000	LOC_Os01g13930	expressed protein	0.112469	0.390405	0.884193	1.79544	2.97483	up
Os04g0423100	LOC_Os04g34580	FAD binding domain containing protein, expressed	1.10792	0.391753	0.227649	-1.49984	-2.28297	down
Os06g0300500	LOC_Os06g19640	39S ribosomal protein L46, mitochondrial precursor, putative, expressed	1.72874	0.395493	0.609741	-2.128	-1.50346	down
Os07g0296100	LOC_Os07g19550	expressed protein	1.57187	0.401114	0.108816	-1.97039	-3.85252	down
Os06g0559600	LOC_Os06g36420	transposon protein, putative, CACTA, En/Spm sub-class	0.0203638	0.40134	0.331075	4.30075	4.02308	up
Os07g0524000	LOC_Os07g34020	expressed protein	3.24365	0.405933	0.402056	-2.9983	-3.01215	down
Os07g0444650			0.965385	0.407633	0.162071	-1.24383	-2.57448	down
Os01g0849950			1.92039	0.409683	0.733848	-2.22882	-1.38785	down
Os02g0767600	LOC_Os02g52870	zinc finger, C3HC4 type domain containing protein, expressed	7.56222	0.412764	0.868949	-4.19542	-3.12147	down
Os01g0548000	LOC_Os01g36740	expressed protein	0.0553859	0.413035	0.140738	2.89867	1.34542	up
Os08g0424700	LOC_Os08g32880	disease resistance protein RPM1, putative	1.35712	0.414275	0.545389	-1.71189	-1.31519	down
Os01g0283600	LOC_Os01g18110	cinnamoyl CoA reductase, putative, expressed	8.94297	0.41828	0.271107	-4.41821	-5.04382	down
Os01g0871733			9.20943	0.418829	1.41023	-4.45868	-2.70718	down
Os07g0668700	LOC_Os07g47250	lipase precursor, putative, expressed	7.74393	0.41954	0.555562	-4.20618	-3.80105	down
Os07g0162450	LOC_Os07g06834	expressed protein	0.0455839	0.419994	34.9506	3.20377	9.58258	up
Os01g0668901			0.000151902	0.420446	0.358232	11.4346	11.2035	up
Os07g0622400	-		14.2532	0.42057	1.64453	-5.0828	-3.11554	down
Os01g0670100	LOC_Os01g48000	S-locus-like receptor protein kinase, putative, expressed	3.33898	0.429149	0.0424472	-2.95986	-6.29759	down
Rice_newGene_1587			2.49314	0.434011	0.313939	-2.52216	-2.98941	down
Os01g0611950			9.96513	0.435346	1.25175	-4.51665	-2.99294	down
Os05g0498500	LOC_Os05g41910	expressed protein	2.49474	0.437219	1.12306	-2.51246	-1.15145	down
Rice_newGene_3017			1.68091e-07	0.43946	0.0291994	21.3181	17.4063	up
Os11g0530600	LOC_Os11g32650	chalcone synthase, putative, expressed	0.95768	0.444585	0.0891078	-1.10708	-3.42592	down
Os01g0829700	-		4.70073	0.446403	1.26371	-3.39647	-1.89522	down
Os03g0856700	LOC_Os03g63970	gibberellin 20 oxidase 1, putative, expressed	0.97787	0.449545	0.109209	-1.12118	-3.16255	down
Os07g0680000	LOC_Os07g48229	vacuolar-sorting receptor precursor, putative, expressed	3.11213	0.452228	0.698324	-2.78278	-2.15593	down
Rice_newGene_3256			1.19418	0.456897	0.196482	-1.38608	-2.60355	down
Os12g0610800	LOC_Os12g41690	membrane associated DUF588 domain containing protein, putative, expressed	2.13034	0.459573	0.046216	-2.21272	-5.52654	down
Os12g0278700	LOC_Os12g18110	PQ loop repeat domain containing protein, expressed	1.78984	0.463991	0.593555	-1.94767	-1.59238	down
Os03g0179400	LOC_Os03g08170	protein kinase APK1B, chloroplast precursor, putative, expressed	1.6401	0.465822	0.328265	-1.81593	-2.32085	down
Rice_newGene_1849			2.32846	0.472417	0.261717	-2.30124	-3.1533	down
Os10g0550000	LOC_Os10g40250	expressed protein	2.24932	0.474948	0.465875	-2.24365	-2.27148	down
Os01g0322300	LOC_Os01g21900	expressed protein	1.61017	0.477274	0.0407499	-1.75432	-5.30427	down
Os03g0561283			2.61649	0.482297	1.0125	-2.43964	-1.36971	down
Os01g0778500	LOC_Os01g57050	expressed protein	2.39812	0.482571	0.746395	-2.31309	-1.68389	down
Os07g0570100	LOC_Os07g38260	insulin-degrading enzyme, putative, expressed	2.4107	0.485734	0.266007	-2.31122	-3.17992	down
Os02g0552200	LOC_Os02g34710	expressed protein	12.4349	0.488899	0.781826	-4.66871	-3.9914	down
Os11g0670900	LOC_Os11g44800	expressed protein	6.60281	0.489165	1.10796	-3.75469	-2.57517	down
Os02g0492500	LOC_Os02g29090	expressed protein	1.27509	0.492623	0.182392	-1.37204	-2.80548	down
Os06g0718300	LOC_Os06g50410	DUF677 domain containing protein, putative	9.54224	0.495006	0.996782	-4.26881	-3.25898	down
Os02g0592000	LOC_Os02g37890	retrotransposon protein, putative, unclassified	3.34827	0.495602	0.254503	-2.75616	-3.71766	down
Os01g0777300	LOC_Os01g56940	flap endonuclease, putative, expressed	0.0779026	0.499139	0.281049	2.6797	1.85108	up
Os04g0560700	LOC_Os04g47310	expressed protein	5.3508	0.501874	0.262387	-3.41436	-4.34999	down
Os04g0488700	LOC_Os04g41160	protein kinase, putative, expressed	1.98456	0.505191	0.589254	-1.97392	-1.75186	down
Rice_newGene_1630			5.50285	0.509414	0.197597	-3.43327	-4.79955	down
Os09g0313600	LOC_Os09g14440	transposon protein, putative, CACTA, En/Spm sub-class	1.86633	0.51371	0.334318	-1.86118	-2.48091	down
Os04g0645500	LOC_Os04g55250	expressed protein	13.5602	0.516901	0.348392	-4.71335	-5.28252	down
Rice_newGene_106			3.25375	0.518183	1.37014	-2.65057	-1.24778	down
Os01g0105700	LOC_Os01g01600	ethylene-responsive protein related, putative, expressed	1.32198	0.524014	0.217519	-1.33502	-2.60349	down
Rice_newGene_636			0	0.526043	1.22883	#DIV/0!	#DIV/0!	up
Os01g0159600	LOC_Os01g06630	small hydrophilic plant seed protein, putative, expressed	11.3591	0.530858	0	-4.41938	#NUM!	down
Os04g0268300	LOC_Os04g19870	expressed protein	0.0160728	0.533503	0.23969	5.0528	3.89848	up
Os03g0432666			0.102935	0.534884	1.13542	2.3775	3.46342	up
Os10g0457200	LOC_Os10g31910	pectate lyase precursor, putative, expressed	3.33399	0.534989	1.00662	-2.63967	-1.72773	down
Os12g0624100	LOC_Os12g42900	lysine-rich arabinogalactan protein 19 precursor, putative, expressed	5.44848	0.537974	0.611809	-3.34025	-3.1547	down
Os03g0828500	LOC_Os03g61280	OsMan05 - Endo-Beta-Mannanase, expressed	4.88427	0.539083	0.865862	-3.17956	-2.49593	down
Os03g0358975			1.2084	0.539808	0.220719	-1.16258	-2.45282	down
Os01g0746400	LOC_Os01g54270	transposon protein, putative, unclassified	1.35921	0.547596	0.29875	-1.31158	-2.18576	down
Os04g0584550			7.41491	0.549534	0.264332	-3.75415	-4.81001	down
Os05g0534400	LOC_Os05g45810	calcineurin B, putative, expressed	1.68914	0.552183	0.262925	-1.61307	-2.68357	down
Os04g0678700	LOC_Os04g58200	protochlorophyllide reductase A, chloroplast precursor, putative, expressed	0.061793	0.55308	0.75903	3.16197	3.61864	up
Rice_newGene_69			1.29862	0.555222	0.285852	-1.22584	-2.18363	down
Os01g0923400	LOC_Os01g69904	expressed protein	1.34915e-06	0.555698	0.475029	18.6519	18.4256	up
Os03g0231950	LOC_Os03g12940	OsFBO13 - F-box and other domain containing protein, expressed	4.83821	0.566876	0.63407	-3.09337	-2.93176	down
Rice_newGene_2678			1.87945	0.569593	0.569533	-1.72231	-1.72246	down
Os01g0665900	LOC_Os01g47570	expressed protein	3.08415	0.569798	0.685485	-2.43635	-2.16968	down
Rice_newGene_1627			1.60328	0.569883	0.459442	-1.49229	-1.80307	down
Os01g0799500	LOC_Os01g58550	methyladenine glycosylase, putative, expressed	2.86931	0.570874	1.10305	-2.32946	-1.37921	down
Os02g0552150			1.94808	0.578429	0.506258	-1.75184	-1.94411	down
Os07g0676400	LOC_Os07g47950	conserved hypothetical protein	0.1611	0.582599	1.01071	1.85455	2.64934	up
Os01g0680500	-		2.60359	0.590124	0.535859	-2.14141	-2.28058	down
Os09g0438050			1.66683	0.591726	0.162034	-1.49411	-3.36274	down
Os11g0262200	LOC_Os11g15590	hypothetical protein	0.0644705	0.600779	1.04039	3.22012	4.01234	up
Os12g0146500	LOC_Os12g05180	avr9/Cf-9 rapidly elicited protein, putative, expressed	2.08433	0.611122	0.344914	-1.77005	-2.59528	down
Os07g0405700			3.36173	0.612107	0.641495	-2.45735	-2.38969	down
Os02g0107600	LOC_Os02g01790	expressed protein	3.23345e-07	0.618879	1.35965	20.8682	22.0037	up
Os02g0182600	LOC_Os02g08530	protein kinase family protein, putative, expressed	3.51807	0.621454	0.385494	-2.50106	-3.19	down
Os02g0812000	LOC_Os02g56720	cinnamoyl CoA reductase, putative, expressed	12.1493	0.629494	0.374906	-4.27054	-5.0182	down
Os07g0531900			0.153011	0.629638	1.06103	2.04089	2.79376	up
Os03g0849800	LOC_Os03g63270	regulatory protein, putative, expressed	1.55924	0.634722	0.441928	-1.29665	-1.81896	down
Rice_newGene_127			2.21179	0.639326	0.126722	-1.79059	-4.12547	down
Os07g0657100	LOC_Os07g46360	glyoxalase family protein, putative, expressed	2.99077	0.641763	0.0887358	-2.2204	-5.07486	down
Os02g0755450			4.48431	0.642213	0.490164	-2.80376	-3.19355	down
Os11g0454200	LOC_Os11g26780	dehydrin, putative, expressed	4.10385	0.642254	0.223264	-2.67576	-4.20016	down
Os02g0136000	LOC_Os02g04340	NIN-like protein 2, putative, expressed	2.63776	0.648414	0.585378	-2.02433	-2.17187	down
Os02g0686100	LOC_Os02g46100	RING-H2 finger protein, putative, expressed	2.85403	0.65139	1.30809	-2.13141	-1.12554	down
Rice_newGene_33			0.00183287	0.65376	0.0643329	8.47851	5.13338	up
Os04g0430800	LOC_Os04g35150	thioredoxin, putative	1.76492	0.655227	0.297765	-1.42954	-2.56736	down
Rice_newGene_42			1.63314	0.655333	0.146126	-1.31735	-3.48236	down
Os09g0135100	LOC_Os09g04960	retrotransposon protein, putative, unclassified	1.38412	0.658043	0.481906	-1.07272	-1.52215	down
Os07g0204250			3.42837	0.661748	0.295055	-2.37317	-3.53847	down
Os07g0440100	LOC_Os07g25810	retrotransposon protein, putative, unclassified, expressed	0.131243	0.662338	1.62637	2.33533	3.63134	up
Os04g0580350			7.44815	0.664073	2.43338	-3.48747	-1.61392	down
Os03g0769800	LOC_Os03g55990	homeobox domain containing protein, expressed	3.31704	0.667407	0.861894	-2.31326	-1.94431	down
Os12g0516800	LOC_Os12g33194	expressed protein	2.63244	0.667467	0.461919	-1.97963	-2.51069	down
Rice_newGene_3248			6.7354	0.667734	0.901791	-3.33442	-2.9009	down
Os02g0613900	LOC_Os02g40010	phosphoribosyl transferase, putative, expressed	2.57886	0.671075	0.903119	-1.94219	-1.51375	down
Os10g0509401	LOC_Os10g36580	UP-9A, putative	4.13087	0.671207	0.0663786	-2.62162	-5.95958	down
Rice_newGene_1825			5.85752	0.671978	0.155164	-3.1238	-5.23842	down
Os01g0712600			0.207607	0.675415	1.6535	1.70192	2.9936	up
Os11g0417132	-		2.12427	0.678917	1.0544	-1.64566	-1.01054	down
Os06g0475400	LOC_Os06g28124	glycosyltransferase, putative, expressed	2.22003	0.680352	0.436833	-1.70623	-2.34543	down
Os11g0494100	-		1.63149	0.688408	0.559992	-1.24485	-1.54271	down
Os01g0640700	LOC_Os01g45360	membrane associated DUF588 domain containing protein, putative, expressed	9.67582	0.699988	0.85251	-3.78898	-3.5046	down
Os11g0303800	LOC_Os11g19864	transposon protein, putative, Pong sub-class, expressed	4.28237	0.70027	0.812428	-2.61243	-2.3981	down
Os02g0558200			2.09753	0.701475	0.48989	-1.58023	-2.09816	down
Os06g0244901			2.70987	0.703746	1.00925	-1.9451	-1.42494	down
Os03g0105500	LOC_Os03g01520	hypothetical protein	0	0.704461	1.76856	#DIV/0!	#DIV/0!	up
Os01g0138100	-		3.34535	0.705798	0.463282	-2.24483	-2.85219	down
Os12g0165300	-		8.60293	0.709942	1.57254	-3.59906	-2.45173	down
Os10g0496000	LOC_Os10g35300	dof zinc finger domain containing protein, putative, expressed	2.31116	0.713564	0.865901	-1.6955	-1.41634	down
Os10g0395200	LOC_Os10g25570	expressed protein	9.85233	0.716076	1.60867	-3.78228	-2.61459	down
Os07g0259100	LOC_Os07g15540	ethylene receptor, putative, expressed	1.67867	0.716498	0.529731	-1.22828	-1.66399	down
Os04g0653600	LOC_Os04g55970	AP2-like ethylene-responsive transcription factor AINTEGUMENTA, putative, expressed	3.06307	0.72255	0.133488	-2.08381	-4.5202	down
Os01g0125550			2.62573	0.722652	0.783528	-1.86135	-1.74466	down
Os01g0738400	LOC_Os01g53650	zinc finger CCCH type family protein, putative, expressed	3.23194	0.725263	1.12119	-2.15582	-1.52737	down
Os03g0638200	LOC_Os03g43720	transporter family protein, putative, expressed	3.56412	0.727301	0.557977	-2.29292	-2.67527	down
Os01g0114600	LOC_Os01g02430	TAK14, putative, expressed	0	0.729494	0.599424	#DIV/0!	#DIV/0!	up
Os12g0599400	-		2.92777	0.73799	0	-1.98813	#NUM!	down
Rice_newGene_677			1.49506	0.746336	0.317455	-1.00231	-2.23558	down
Os03g0810500	-		8.88761	0.751363	0.434464	-3.56421	-4.35449	down
Os03g0148000	LOC_Os03g05440	DUF677 domain containing protein, putative, expressed	0.25639	0.753788	1.31183	1.55582	2.35517	up
Os07g0143200	LOC_Os07g05010	helix-loop-helix DNA-binding domain containing protein, expressed	2.69624	0.755246	0.559304	-1.83593	-2.26925	down
Rice_newGene_661			0.10291	0.757211	0.551968	2.87931	2.4232	up
Rice_newGene_166			2.55352	0.758709	0.589278	-1.75087	-2.11547	down
Rice_newGene_2739			2.65245	0.760828	0.856322	-1.80168	-1.6311	down
Os04g0503600	LOC_Os04g42480	receptor-like protein kinase At3g46290 precursor, putative, expressed	1.70641	0.761146	0.305821	-1.16472	-2.48021	down
Os03g0726800	LOC_Os03g51670	serine esterase family protein, putative, expressed	2.41056	0.763651	0.936517	-1.65838	-1.36399	down
Rice_newGene_1846			3.76143	0.763655	0.444559	-2.30029	-3.08083	down
Os02g0672500	LOC_Os02g45100	mitochondrial import inner membrane translocase subunit Tim17, putative, expressed	5.47501	0.768569	1.25227	-2.83261	-2.12832	down
Os11g0258900	LOC_Os11g15230	expressed protein	2.79989	0.785245	1.3284	-1.83416	-1.07568	down
Os01g0371200	LOC_Os01g27360	glutathione S-transferase, putative, expressed	1.57266	0.785787	0.136534	-1.001	-3.52587	down
Os04g0671300	LOC_Os04g57560	amine oxidase, flavin-containing, domain containing protein, expressed	4.32601	0.786643	1.15205	-2.45926	-1.90883	down
Os11g0108933			1.69828	0.79583	0.565591	-1.09354	-1.58624	down
Os07g0100800	LOC_Os07g01090	transmembrane amino acid transporter protein, putative, expressed	1.70905	0.800793	0.240225	-1.09369	-2.83073	down
Os01g0680600	LOC_Os01g48820	expressed protein	20.9327	0.801713	2.03731	-4.70653	-3.36102	down
Os11g0147000	LOC_Os11g04980	acyl-CoA synthetase protein, putative, expressed	2.12139	0.803034	0.674748	-1.40148	-1.65259	down
Os05g0159300	LOC_Os05g06720	GDSL-like lipase/acylhydrolase, putative, expressed	1.98496	0.806367	0.624199	-1.2996	-1.66903	down
Os03g0210883			3.72728	0.807181	0.515015	-2.20716	-2.85544	down
Os01g0800000	LOC_Os01g58590	expressed protein	5.30492	0.812064	2.11441	-2.70767	-1.32708	down
Os04g0471300	LOC_Os04g39540	expressed protein	5.62093	0.813462	0.772465	-2.78866	-2.86327	down
Os03g0565900	LOC_Os03g36830	expressed protein	1.63356	0.813911	0.364288	-1.00508	-2.16487	down
Os01g0262500	LOC_Os01g15770	transmembrane protein 136, putative, expressed	22.3824	0.817127	1.18342	-4.77566	-4.24133	down
Os07g0629500	LOC_Os07g43604	hypothetical protein	4.35594	0.817863	1.39477	-2.41305	-1.64296	down
Os01g0382200	LOC_Os01g28474	transferase family protein, putative, expressed	2.86462	0.818811	0.659368	-1.80674	-2.11919	down
Os01g0711500	LOC_Os01g51420	calcineurin B, putative, expressed	3.97044	0.819082	0.686654	-2.27722	-2.53164	down
Os04g0672300	LOC_Os04g57650	expressed protein	6.27061	0.825837	1.29467	-2.92468	-2.27602	down
Os03g0157600	LOC_Os03g06170	hsp20/alpha crystallin family protein, putative, expressed	39.5515	0.841343	1.54223	-5.5549	-4.68064	down
Os09g0516700	LOC_Os09g34110	expressed protein	4.73598	0.842773	1.18824	-2.49045	-1.99484	down
Rice_newGene_3264			3.65244	0.847175	1.23892	-2.10813	-1.55978	down
Os01g0259400	LOC_Os01g15480	EMB3013, putative, expressed	0.316067	0.847688	0.646282	1.4233	1.03193	up
Os12g0446500	LOC_Os12g26030	FACT complex subunit SPT16, putative, expressed	0.257415	0.855701	0.588078	1.73301	1.19191	up
Os06g0672400	LOC_Os06g46030	DUF640 domain containing protein, putative, expressed	3.19576	0.859124	0.501811	-1.89522	-2.67094	down
Os06g0716100	LOC_Os06g50230	expressed protein	0.1473	0.86488	1.35346	2.55374	3.19982	up
Os07g0575700	LOC_Os07g38810	lectin receptor-type protein kinase, putative, expressed	0	0.866141	3.4886	#DIV/0!	#DIV/0!	up
Os09g0419100	LOC_Os09g25139		2.98649	0.868843	0.50263	-1.78128	-2.57088	down
Os06g0340301	-		3.20045	0.868895	0.721476	-1.88102	-2.14925	down
Os07g0200500	LOC_Os07g10120	expressed protein	2.83063	0.87174	0.745266	-1.69915	-1.9253	down
Os04g0373400	LOC_Os04g30490	MATE efflux family protein, putative, expressed	2.61519	0.872492	0.191814	-1.5837	-3.76913	down
Os01g0611900	LOC_Os01g42620	pentatricopeptide containing protein, putative, expressed	2.25207	0.874643	0.811273	-1.36448	-1.47299	down
Os03g0610400	LOC_Os03g41390	ZOS3-15 - C2H2 zinc finger protein, expressed	3.7149	0.877516	1.15393	-2.08183	-1.68677	down
Os06g0110200	LOC_Os06g02040	late embryogenesis abundant group 1, putative, expressed	7.34315	0.880464	0.254571	-3.06006	-4.85026	down
Os03g0742300	LOC_Os03g53100	response regulator receiver domain containing protein, expressed	0.421047	0.880724	2.11936	1.06471	2.33157	up
Os03g0370400	LOC_Os03g25440	expressed protein	8.82815	0.883279	0.537566	-3.32117	-4.0376	down
Os07g0612400	LOC_Os07g42140	hydrolase protein, putative, expressed	7.38948	0.883872	0.708415	-3.06356	-3.38281	down
Os06g0638500	LOC_Os06g43170	transposon protein, putative, unclassified, expressed	2.94711	0.884869	0.791088	-1.73577	-1.89739	down
Os08g0500300	LOC_Os08g39100	protein phosphatase 2C, putative, expressed	3.26086	0.889612	0.755003	-1.874	-2.1107	down
Os01g0813350			6.55261	0.891092	1.65773	-2.87842	-1.98286	down
Os04g0126900	-		5.26471	0.891178	1.65261	-2.56257	-1.67161	down
Os02g0101900	LOC_Os02g01190	POEI25 - Pollen Ole e I allergen and extensin family protein precursor, expressed	12.0857	0.892632	1.52935	-3.75909	-2.98231	down
Os12g0151000	LOC_Os12g05540	Ser/Thr protein phosphatase family protein, putative, expressed	45.5904	0.899665	0.201339	-5.6632	-7.82296	down
Os12g0640900	LOC_Os12g44340	ATMAP70 protein, putative, expressed	2.57252	0.903865	0.988058	-1.509	-1.38051	down
Os05g0474600	LOC_Os05g39680	PX domain containing protein, expressed	5.02635	0.904513	0.731482	-2.4743	-2.78062	down
Os12g0112300	LOC_Os12g02100	expressed protein	2.92854	0.91774	0.659837	-1.67402	-2.15	down
Os01g0699100	LOC_Os01g50370	STE_MEKK_ste11_MAP3K.4 - STE kinases include homologs to sterile 7, sterile 11 and sterile 20 from yeast, expressed	3.88463	0.919073	1.34242	-2.07953	-1.53294	down
Os05g0573200	LOC_Os05g49760	dehydrogenase, putative, expressed	0.112894	0.927293	0.497573	3.03806	2.13994	up
Os03g0704100	LOC_Os03g49720	PAP fibrillin family domain containing protein, expressed	6.75607	0.927761	0.88732	-2.86436	-2.92866	down
Os05g0186601			7.08553	0.928461	1.0287	-2.93196	-2.78405	down
Os03g0151500	LOC_Os03g05700	expressed protein	0	0.933997	2.6427	#DIV/0!	#DIV/0!	up
Rice_newGene_100			3.27927	0.939676	1.26953	-1.80314	-1.36908	down
Os06g0528600	LOC_Os06g33710	spermidine synthase, putative, expressed	2.24371	0.944145	0.712044	-1.24881	-1.65585	down
Os01g0178500	LOC_Os01g08320	OsIAA1 - Auxin-responsive Aux/IAA gene family member, expressed	5.27517	0.94465	0.681219	-2.48137	-2.95303	down
Os08g0404900	LOC_Os08g31280	DC1, putative, expressed	0.364796	0.950709	2.11084	1.38191	2.53266	up
Os07g0553700	LOC_Os07g36800	UPF0041 domain containing protein, putative, expressed	5.85751	0.952582	2.75155	-2.62037	-1.09004	down
Os01g0252400	-		7.11882	0.95596	0.133484	-2.89662	-5.7369	down
Os05g0171200	LOC_Os05g07890	embryo-specific 3, putative, expressed	4.13497	0.96183	0.457754	-2.10402	-3.17523	down
Rice_newGene_1906			2.81248	0.976462	0.775639	-1.52621	-1.85839	down
Os01g0202500	LOC_Os01g10580	B-box zinc finger family protein, putative, expressed	5.41074	0.988787	0.859146	-2.45209	-2.65485	down
Os03g0261800	LOC_Os03g15530	expressed protein	3.47169	0.9888	0.730768	-1.81189	-2.24815	down
Os03g0786100	LOC_Os03g57220	hydroxyacid oxidase 1, putative, expressed	0.204593	0.993696	1.98002	2.28005	3.27468	up
Os05g0358500	LOC_Os05g29030	protein phosphatase 2C, putative, expressed	3.83896	0.996217	0.809818	-1.94618	-2.24505	down
Os01g0955600	LOC_Os01g72560	expressed protein	4.38511	0.996837	1.96588	-2.13718	-1.15744	down
Os08g0162600	LOC_Os08g06530	rubredoxin family protein, putative, expressed	0	1.00005	1.88078	#DIV/0!	#DIV/0!	up
Os06g0226700	LOC_Os06g12230	TCP-domain protein, putative, expressed	2.96716	1.00152	0.517207	-1.56689	-2.52027	down
Os09g0362800	LOC_Os09g19820	aminopeptidase, putative, expressed	6.66427	1.00678	0.825947	-2.7267	-3.01233	down
Rice_newGene_2134			2.98418	1.01028	1.32544	-1.56258	-1.17087	down
Os09g0433900	LOC_Os09g26380	aminotransferase, classes I and II, domain containing protein, expressed	2.46692	1.01456	0.68128	-1.28186	-1.85639	down
Os06g0685300	LOC_Os06g47130	C2 domain containing protein, expressed	5.07233	1.0158	1.60806	-2.32003	-1.65733	down
Rice_newGene_2422			0	1.01709	1.39636	#DIV/0!	#DIV/0!	up
Os04g0450600	LOC_Os04g37760	expressed protein	4.74455	1.01828	0.464058	-2.22014	-3.35389	down
Rice_newGene_462			2.53459	1.02406	0.47638	-1.30745	-2.41157	down
Os01g0495701	-		3.54993e-07	1.02452	1.35716e-05	21.4607	5.25666	up
Os10g0472400	LOC_Os10g33350	endo-beta-N-acetylglucosaminidase, putative, expressed	9.20881	1.0287	0.585008	-3.16219	-3.97649	down
Os12g0554100	LOC_Os12g36750	expressed protein	0.251953	1.03061	1.20518	2.03227	2.25803	up
Os05g0355800			7.53894	1.03263	2.94893	-2.86804	-1.35417	down
Os03g0304500	LOC_Os03g19200	DNAJ heat shock N-terminal domain-containing protein, putative, expressed	6.19409	1.03609	2.60216	-2.57974	-1.25118	down
Os08g0497600	LOC_Os08g38880	WD-40 repeat family protein, putative, expressed	5.8766	1.03675	0.741159	-2.50291	-2.98713	down
Os03g0203700	LOC_Os03g10640	calcium-transporting ATPase, plasma membrane-type, putative, expressed	5.03203	1.03772	1.92345	-2.27772	-1.38744	down
Os05g0584900	LOC_Os05g50770	C4-dicarboxylate transporter/malic acid transport protein, expressed	3.98454	1.03898	0.947175	-1.93925	-2.07271	down
Os01g0705100	LOC_Os01g50900	Cupin domain containing protein, expressed	0.206041	1.03928	4.31627	2.33458	4.38878	up
Rice_newGene_1591			6.00276	1.04782	0.846169	-2.51824	-2.82661	down
Os06g0698300	LOC_Os06g48300	protein phosphatase 2C, putative, expressed	2.74234	1.05056	1.2289	-1.38425	-1.15804	down
Os07g0409500	LOC_Os07g22680	SKP1-like protein 1B, putative, expressed	0.251796	1.05133	1.92783	2.06189	2.93665	up
Os10g0407500	LOC_Os10g26730	exonuclease, putative, expressed	2.7351	1.06389	1.06256	-1.36225	-1.36405	down
Os08g0376300	LOC_Os08g28870	receptor-like protein kinase 5 precursor, putative, expressed	0.340529	1.06463	0.985939	1.6445	1.53372	up
Os01g0937050	LOC_Os01g71080	xylanase inhibitor, putative, expressed	4.82338	1.06503	1.87628	-2.17915	-1.36217	down
Os06g0247900	LOC_Os06g13830	endoglucanase, putative, expressed	2.47346	1.07049	0.561728	-1.20826	-2.13859	down
Os07g0178800	LOC_Os07g08160	early light-induced protein, chloroplast precursor, putative, expressed	6.35747	1.07108	2.15198	-2.56939	-1.56279	down
Os07g0631300	LOC_Os07g43770	expressed protein	8.54164	1.08296	2.12409	-2.97954	-2.00767	down
Os03g0415200	LOC_Os03g30130	phospholipase C, putative, expressed	5.37993	1.08389	1.49635	-2.31137	-1.84614	down
Os03g0107600	LOC_Os03g01730	expressed protein	2.89431	1.08565	0.645274	-1.41466	-2.16524	down
Os03g0280700	LOC_Os03g17210	expressed protein	2.66594	1.08597	1.25006	-1.29566	-1.09265	down
Os02g0543200	LOC_Os02g33840	OsFBX52 - F-box domain containing protein, expressed	0.225739	1.08798	0.966545	2.26892	2.09818	up
Os05g0373900	LOC_Os05g31020	eukaryotic peptide chain release factor subunit 1-1, putative, expressed	3.60586	1.0925	1.03177	-1.72271	-1.80522	down
Rice_newGene_2775			3.8466	1.09327	0.521241	-1.81493	-2.88356	down
Os03g0301800	LOC_Os03g18980	kinesin motor domain containing protein, expressed	2.57465	1.09839	0.82149	-1.22899	-1.64806	down
Os06g0136900	LOC_Os06g04540	DNA binding protein, putative, expressed	3.57305	1.10649	1.27602	-1.69117	-1.48551	down
Os11g0444700	LOC_Os11g25780	PB1 domain containing protein, expressed	10.5753	1.10902	2.4482	-3.25334	-2.11091	down
Os07g0199000	LOC_Os07g09980	hypothetical protein	3.45405	1.11057	0.252899	-1.63699	-3.77166	down
Os06g0168800	LOC_Os06g07230	tyrosine protein kinase domain containing protein, putative, expressed	3.54913	1.111	0.553149	-1.6756	-2.68173	down
Os03g0105401	-		5.87677	1.11518	0.70341	-2.39775	-3.06259	down
Os03g0275800	-		2.99175	1.1228	1.42932	-1.41389	-1.06566	down
Os10g0329400			9.08062	1.12963	1.18593	-3.00694	-2.93677	down
Os12g0433700	LOC_Os12g24580	Lg106, putative	10.0881	1.13033	1.96373	-3.15783	-2.36099	down
Os04g0293600	LOC_Os04g22700	expressed protein	4.42521	1.13082	0.639357	-1.96838	-2.79105	down
Os11g0109050			10.3115	1.13136	1.98279	-3.18812	-2.37865	down
Os05g0511000	LOC_Os05g43540	transmembrane protein 56, putative, expressed	6.51124	1.13136	1.96459	-2.52487	-1.7287	down
Os07g0241500	LOC_Os07g13770	UDP-glucoronosyl and UDP-glucosyl transferase domain containing protein, expressed	10.2589	1.13154	2.11133	-3.18052	-2.28065	down
Os12g0504900	LOC_Os12g32040	ZmEBE-1 protein, putative, expressed	4.82115	1.13179	1.68053	-2.09077	-1.52046	down
Os07g0511900	-		2.65564	1.13199	0.976708	-1.2302	-1.44306	down
Os09g0510900	LOC_Os09g33620	Leucine Rich Repeat domain containing protein, expressed	3.08693	1.14107	1.30371	-1.43579	-1.24354	down
Os10g0389800	LOC_Os10g25090	STRUBBELIG-RECEPTOR FAMILY 6 precursor, putative, expressed	2.85799	1.15144	1.15467	-1.31156	-1.30752	down
Os01g0692400	LOC_Os01g49750	expressed protein	0	1.15951	2.45586	#DIV/0!	#DIV/0!	up
Os09g0482000	LOC_Os09g30411	UBX domain-containing protein, putative, expressed	4.59077	1.16004	1.04756	-1.98456	-2.1317	down
Os12g0548501			4.40282	1.16116	0	-1.92286	#NUM!	down
Os03g0128600			24.4439	1.16212	0.57832	-4.39464	-5.40146	down
Os06g0505700	LOC_Os06g30920	hypothetical protein	0.158283	1.16377	1.49848	2.87822	3.24292	up
Os06g0275800	LOC_Os06g16420	amino acid transporter, putative, expressed	5.19523	1.16449	1.54308	-2.15749	-1.75138	down
Os04g0518600	LOC_Os04g43820	expressed protein	16.7009	1.17479	2.22127	-3.82945	-2.91047	down
Os01g0819700	LOC_Os01g60420	expressed protein	11.9494	1.17683	2.66601	-3.34396	-2.16418	down
Rice_newGene_1566			4.05949	1.17955	1.17558e-11	-1.78306	-38.3291	down
Os10g0505900	LOC_Os10g36180	expressed protein	4.44416	1.18421	1.80787	-1.90799	-1.29762	down
Os10g0550900	LOC_Os10g40360	proline oxidase, mitochondrial precursor, putative, expressed	3.25652	1.21219	1.23023	-1.42572	-1.4044	down
Os03g0206150	-		4.41164	1.2402	0.719255	-1.83074	-2.61674	down
Rice_newGene_3212			8.60544	1.24509	0.202932	-2.789	-5.40618	down
Os01g0783700	LOC_Os01g57470	EF hand family protein, putative, expressed	8.30293	1.24797	2.51017	-2.73404	-1.72584	down
Os01g0758400	LOC_Os01g55360	phosphatidate cytidylyltransferase, putative, expressed	6.74828	1.2555	1.20818	-2.42626	-2.48168	down
Os04g0252400	LOC_Os04g18030	Sec1 family transport protein, putative, expressed	3.68027	1.25872	1.39663	-1.54785	-1.39786	down
Os08g0104700	LOC_Os08g01390	phosphatidylinositol-4-phosphate 5-Kinase, putative, expressed	2.70022	1.25954	0.995026	-1.10018	-1.44027	down
Os01g0806400	LOC_Os01g59200	DUF617 domain containing protein, expressed	14.0249	1.26679	1.89231	-3.46874	-2.88977	down
Os08g0476100	-		2.59024	1.2714	0.889073	-1.02667	-1.54271	down
Os10g0510200	LOC_Os10g36670	expressed protein	4.48362	1.27932	0.237346	-1.80929	-4.2396	down
Rice_newGene_2494			0	1.28034	0.0300467	#DIV/0!	#DIV/0!	up
Os11g0488900	LOC_Os11g29710	OsFBO4 - F-box and other domain containing protein, expressed	5.77911	1.2838	2.63845	-2.17043	-1.13116	down
Os07g0657400	LOC_Os07g46380	glycosyltransferase, putative, expressed	6.05422	1.28768	2.16065	-2.23317	-1.48648	down
Os01g0692200	LOC_Os01g49730	expressed protein	4.27091	1.29456	1.23637	-1.72208	-1.78843	down
Os01g0521200	-		4.06871	1.29877	1.08249	-1.64742	-1.91022	down
Os04g0583700	LOC_Os04g49430	ZR1 protein, putative	3.80043	1.29915	1.39409	-1.54859	-1.44684	down
Os05g0420900	LOC_Os05g34800	expressed protein	4.17481	1.29917	1.43624	-1.68412	-1.53941	down
Os07g0170200	LOC_Os07g07480	HNH endonuclease domain-containing protein, putative, expressed	4.78336	1.30025	1.35958	-1.87923	-1.81486	down
Os06g0102200			6.91715	1.31148	0.544497	-2.39898	-3.66718	down
Os12g0292400	LOC_Os12g19470	ribulose bisphosphate carboxylase small chain, chloroplast precursor, putative, expressed	0.401048	1.32051	2.74001	1.71925	2.77233	up
Os06g0494000	LOC_Os06g29804	expressed protein	2.93409	1.32265	0.547355	-1.14948	-2.42236	down
Os08g0119300	LOC_Os08g02580	conserved hypothetical protein	0.100507	1.32892	0.740667	3.72489	2.88153	up
Os04g0489900	LOC_Os04g41238	expressed protein	4.17994	1.33026	1.32091	-1.65177	-1.66195	down
Os02g0124800	LOC_Os02g03230	membrane related protein CP5, putative, expressed	4.24438	1.3319	0.107929	-1.67207	-5.2974	down
Os01g0342500	LOC_Os01g23990	expressed protein	3.70784	1.34755	0.0780273	-1.46024	-5.57046	down
Os04g0671500	LOC_Os04g57570	retrotransposon protein, putative, unclassified	6.14809	1.34879	2.11589	-2.18847	-1.53887	down
Os07g0679400	LOC_Os07g48170	nucleotidyltransferase, putative, expressed	5.58834	1.35112	1.61441	-2.04827	-1.79141	down
Os05g0419800	LOC_Os05g34700	GDSL-like lipase/acylhydrolase, putative, expressed	3.24589	1.35237	0.72018	-1.26312	-2.17218	down
Os01g0585300	LOC_Os01g40310	expressed protein	48.4825	1.35473	5.33099	-5.16139	-3.18499	down
Os04g0656800	LOC_Os04g56180	peroxidase precursor, putative, expressed	2.86774	1.35707	0.688403	-1.07942	-2.05859	down
Rice_newGene_2663			3.2952	1.35992	1.35583	-1.27685	-1.28119	down
Os07g0479100	LOC_Os07g29600	zinc finger, C3HC4 type, domain containing protein, expressed	5.43177	1.36925	1.20009	-1.98804	-2.17828	down
Os10g0162500	LOC_Os10g07500	hypothetical protein	7.20465	1.36994	3.5564	-2.39482	-1.01851	down
Os03g0622500	LOC_Os03g42464	expressed protein	6.77217	1.3771	1.76331	-2.29799	-1.94133	down
Os02g0617200	LOC_Os02g40420	expressed protein	0.492351	1.3772	1.07892	1.48398	1.13183	up
Os12g0169300	LOC_Os12g07180	transposon protein, putative, Pong sub-class, expressed	0.117411	1.38598	2.04173	3.56127	4.12015	up
Os11g0112900	LOC_Os11g02159	expressed protein	3.55394	1.38914	0.91197	-1.35523	-1.96236	down
Os07g0187400	LOC_Os07g08970	uncharacterized protein ycf45, putative, expressed	3.7547	1.39674	0.5884	-1.42663	-2.67383	down
Os04g0397901	LOC_Os04g32610	expressed protein	0	1.39951	3.91182	#DIV/0!	#DIV/0!	up
Os03g0808300	LOC_Os03g59360	remorin, putative, expressed	3.12531	1.40545	0.944918	-1.15297	-1.72574	down
Os07g0231800	LOC_Os07g12800	expressed protein	2.84727	1.4103	1.11467	-1.01358	-1.35296	down
Os04g0615100	LOC_Os04g52500	lecithine cholesterol acyltransferase, putative, expressed	3.69219	1.41127	1.60913	-1.38748	-1.1982	down
Os11g0210000	LOC_Os11g10434	expressed protein	3.15167	1.41543	1.25718	-1.15488	-1.32592	down
Os02g0318200	LOC_Os02g21310	expressed protein	0.24397	1.41635	1.86673	2.5374	2.93574	up
Rice_newGene_1870			0.0350055	1.42013	5.73465	5.3423	7.35598	up
Os05g0453401			10.9577	1.42192	4.09874	-2.94603	-1.41869	down
Os04g0223300	LOC_Os04g14680	OsAPx3 - Peroxisomal Ascorbate Peroxidase encoding gene 5,8, expressed	2.89806	1.43599	0.353718	-1.01304	-3.03442	down
Os02g0731200	LOC_Os02g49840	OsMADS57 - MADS-box family gene with MIKCc type-box, expressed	0.592705	1.44164	1.9581	1.28232	1.72407	up
Rice_newGene_377			0.0651342	1.44232	0.272762	4.46883	2.06616	up
Os01g0326000	LOC_Os01g22230	peroxidase precursor, putative, expressed	19.9714	1.44722	0.712676	-3.78658	-4.80855	down
Os08g0512801			5.43125	1.45008	0.300505	-1.90515	-4.17582	down
Os04g0470700	LOC_Os04g39489	amino acid transporter, putative, expressed	9.55053	1.45469	4.74256	-2.71487	-1.00992	down
Rice_newGene_2191			6.34319	1.45494	2.41725	-2.12425	-1.39184	down
Os01g0870350			9.77272	1.4569	2.53613	-2.74586	-1.94613	down
Os05g0186300	LOC_Os05g09440	NADP-dependent malic enzyme, chloroplast precursor, putative, expressed	4.43748	1.4587	0.237115	-1.60506	-4.22608	down
Os08g0364400	LOC_Os08g27690	hypothetical protein	0.183225	1.46698	1.13793	3.00116	2.63473	up
Os03g0119800	LOC_Os03g02770	expressed protein	2.54006e-06	1.47762	1.6718	19.15	19.3281	up
Os08g0409900	LOC_Os08g31670	transporter, putative, expressed	0.366896	1.48157	1.0553	2.01368	1.52421	up
Os06g0159725			23.6729	1.48473	2.90019	-3.99496	-3.02902	down
Os06g0523300	LOC_Os06g33200	expressed protein	9.26919	1.48536	1.90527	-2.64163	-2.28245	down
Os01g0925700	LOC_Os01g70130	protein kinase domain containing protein, expressed	3.81773	1.48858	1.60604	-1.35878	-1.24921	down
Os11g0666000	-		7.10175	1.49504	1.03002	-2.24799	-2.7855	down
Os10g0567900	LOC_Os10g41838	F-box protein interaction domain containing protein, expressed	0	1.50544	2.96042	#DIV/0!	#DIV/0!	up
Rice_newGene_1914			0	1.51151	0.133244	#DIV/0!	#DIV/0!	up
Rice_newGene_1286			3.08411	1.51331	0.868654	-1.02714	-1.828	down
Os01g0624400	LOC_Os01g43530	late embryogenesis abundant protein, putative, expressed	0.0321675	1.51547	3.43158	5.55802	6.73713	up
Os09g0322000	LOC_Os09g15330	transporter family protein, putative, expressed	10.383	1.52705	1.68704	-2.7654	-2.62165	down
Os03g0854600	LOC_Os03g63760	glycosyl hydrolases family 16, putative, expressed	4.85403	1.528	1.15354	-1.66754	-2.07311	down
Os11g0177400	LOC_Os11g07600	ABC-2 type transporter domain containing protein, expressed	3.93417	1.53235	1.13988	-1.36031	-1.78718	down
Rice_newGene_991			3.80531	1.53757	0.445381	-1.30736	-3.0949	down
Os12g0146625			5.67405	1.53897	0.918572	-1.88241	-2.62691	down
Os02g0703700	LOC_Os02g47480	expressed protein	0.438562	1.54232	34.247	1.81425	6.28705	up
Os12g0635400	-		5.90228	1.54243	1.07426	-1.93607	-2.45793	down
Os05g0189300	LOC_Os05g09704	HAD superfamily phosphatase, putative, expressed	0.22194	1.54416	0.550958	2.79858	1.31177	up
Os09g0552300	LOC_Os09g37949	serine/threonine-protein kinase SRPK1, putative, expressed	15.021	1.55435	1.2063	-3.2726	-3.63832	down
Os11g0530650			3.11794	1.55451	0.510822	-1.00413	-2.6097	down
Os05g0453300	LOC_Os05g37930	expressed protein	5.71204	1.56036	2.31458	-1.87212	-1.30326	down
Os01g0153500	LOC_Os01g06030	conserved hypothetical protein	3.79247	1.56704	1.49075	-1.2751	-1.3471	down
Os09g0438100	LOC_Os09g26670	expressed protein	0.100416	1.5679	0.217122	3.96477	1.11252	up
Os12g0169000	LOC_Os12g07150	amidase family protein, putative, expressed	0.454206	1.56961	1.64831	1.78898	1.85957	up
Rice_newGene_2950			7.54678	1.57212	2.67373	-2.26315	-1.49701	down
Os04g0434400	LOC_Os04g35490	expressed protein	5.18481	1.57264	1.17236	-1.7211	-2.14488	down
Os10g0516100	LOC_Os10g37180	glycine cleavage system H protein, putative, expressed	0.32056	1.57328	1.95389	2.29511	2.60768	up
Os01g0157600	LOC_Os01g06440	expressed protein	0.203289	1.57916	0.943126	2.95755	2.21392	up
Os03g0689100	LOC_Os03g48300	histidine acid phosphatase, putative, expressed	6.16973	1.58753	1.90403	-1.95843	-1.69615	down
Os02g0768400			0.212621	1.59126	0.955283	2.90382	2.16764	up
Os03g0565300	LOC_Os03g36760	expressed protein	3.42752	1.60886	1.13462	-1.09112	-1.59496	down
Os04g0103601	-		7.92101	1.60995	1.38374	-2.29867	-2.51711	down
Os05g0449900	LOC_Os05g37730	MYB family transcription factor, putative, expressed	9.86548	1.61363	1.63978	-2.61208	-2.58889	down
Os03g0412300	LOC_Os03g29920	proline-rich protein, putative, expressed	3.66207	1.61399	0.813802	-1.18203	-2.16991	down
Os07g0637000	LOC_Os07g44290	CAMK_KIN1/SNF1/Nim1_like.29 - CAMK includes calcium/calmodulin depedent protein kinases, expressed	12.9611	1.62226	1.56604	-2.99812	-3.049	down
Os09g0451133			5.36723	1.62704	2.05767	-1.72193	-1.38317	down
Os03g0621400	LOC_Os03g42350	ankyrin, putative, expressed	0.431576	1.62783	1.2293	1.91526	1.51015	up
Os10g0135700	-		7.47706	1.6503	3.37795	-2.17974	-1.14632	down
Os01g0954500	LOC_Os01g72490	LRP1, putative, expressed	3.51663	1.65243	1.21152	-1.0896	-1.53738	down
Os01g0849600	LOC_Os01g63010	universal stress protein domain containing protein, putative, expressed	8.36749	1.65416	0.827054	-2.3387	-3.33874	down
Os05g0102800	LOC_Os05g01240	AML1, putative, expressed	4.02739	1.66134	1.38044	-1.2775	-1.54472	down
Rice_newGene_962			6.05166	1.66177	2.00279	-1.86461	-1.59532	down
Os07g0204100	LOC_Os07g10420	expressed protein	5.89318	1.66678	0.789634	-1.82198	-2.89979	down
Rice_newGene_1935			4.79735	1.66941	0.530719	-1.5229	-3.17622	down
Os02g0772000	LOC_Os02g53230	transcription elongation factor SPT5 homolog 1, putative, expressed	0.498849	1.67564	1.38904	1.74803	1.47741	up
Os04g0467100	LOC_Os04g39240	expressed protein	3.75223	1.68249	1.2764	-1.15715	-1.55567	down
Rice_newGene_2937			0.743148	1.68689	4.52008	1.18264	2.60463	up
Os08g0106501	LOC_Os08g01530	expressed protein	13.045	1.69102	1.54872	-2.94753	-3.07435	down
Os07g0109400	LOC_Os07g01860	expressed protein	3.93126	1.71253	1.47907	-1.19886	-1.4103	down
Os09g0465400	LOC_Os09g29050	mitochondrial carrier protein, putative	0.386972	1.71765	1.9092	2.15014	2.30267	up
Os06g0671700	LOC_Os06g45980	toprim domain-containing protein, putative, expressed	0.486404	1.72682	1.90017	1.82789	1.9659	up
Os02g0222000	-		4.48349	1.72936	1.5689	-1.37438	-1.51487	down
Os01g0823100	LOC_Os01g60770	expansin precursor, putative, expressed	5.3498	1.73301	2.4878	-1.6262	-1.10461	down
Os01g0132500	LOC_Os01g04100	expressed protein	49.6655	1.75236	1.90356	-4.82487	-4.70547	down
Os01g0858700	LOC_Os01g63950	expressed protein	0.541643	1.75678	1.16601	1.69752	1.10617	up
Os03g0243900	LOC_Os03g14030	thaumatin, putative, expressed	4.93401	1.7598	1.08296	-1.48735	-2.18778	down
Os01g0185100	LOC_Os01g08990	conserved hypothetical protein	0.351252	1.76315	0.715394	2.32758	1.02623	up
Os08g0482700	LOC_Os08g37670	plastocyanin-like domain containing protein, putative, expressed	5.94444	1.7665	2.87801	-1.75065	-1.04647	down
Os05g0475300	LOC_Os05g39760	VHS and GAT domain containing protein, expressed	6.71213	1.777	1.21649	-1.91733	-2.46404	down
Os01g0959900	LOC_Os01g72950	expressed protein	4.91797	1.77788	0.930934	-1.46791	-2.40131	down
Os03g0399800	LOC_Os03g28160	jacalin-like lectin domain containing protein, expressed	6.13099	1.77829	0.302443	-1.78563	-4.34138	down
Os12g0467200	LOC_Os12g28090	expressed protein	12.9209	1.77874	1.63308	-2.86078	-2.98404	down
Os02g0257200	LOC_Os02g15740	expressed protein	5.59813	1.79362	1.3354	-1.64207	-2.06767	down
Os11g0115350			20.842	1.80512	7.1519	-3.52933	-1.5431	down
Os02g0514326			0.107567	1.8081	1.15477	4.07117	3.4243	up
Os09g0539000	LOC_Os09g36790	expressed protein	5.39458	1.81967	1.35459	-1.56783	-1.99365	down
Os03g0370200	LOC_Os03g25420	expressed protein	5.31982	1.82747	1.92834	-1.54153	-1.46402	down
Os01g0606000	LOC_Os01g42110	nodulin MtN3 family protein, putative	0	1.85608	0.461342	#DIV/0!	#DIV/0!	up
Os02g0176300	-		3.7301	1.85802	1.46767	-1.00545	-1.34569	down
Os01g0665250			4.17891	1.86774	1.53037	-1.16183	-1.44925	down
Rice_newGene_2694			9.53696	1.88131	3.58829	-2.34179	-1.41023	down
Os03g0275300	LOC_Os03g16780	ankyrin repeat family protein, putative, expressed	18.2532	1.88457	2.29794	-3.27584	-2.98974	down
Os08g0307400	LOC_Os08g21590	phosphatidylinositol 3-kinase, root isoform, putative, expressed	4.594	1.89174	1.82844	-1.28004	-1.32914	down
Os08g0557150			0.756235	1.89696	3.98424	1.32678	2.3974	up
Os04g0191800	LOC_Os04g11450	OsFBX118 - F-box domain containing protein, expressed	5.17532	1.89994	2.22805	-1.44569	-1.21587	down
Os06g0705400	LOC_Os06g49190	LTPL154 - Protease inhibitor/seed storage/LTP family protein precursor, expressed	4.38055	1.89996	0.720201	-1.20515	-2.60464	down
Os10g0489000	LOC_Os10g34730	GEM, putative, expressed	0.115435	1.919	0.232533	4.0552	1.01035	up
Os03g0191000	LOC_Os03g09100	calmodulin-binding transcription activator, putative, expressed	6.75452	1.92239	1.56001	-1.81295	-2.11429	down
Os07g0107366	-		4.01483	1.93625	0.952115	-1.05207	-2.07613	down
Os03g0111800	LOC_Os03g02110	WD domain, G-beta repeat domain containing protein, expressed	0.862233	1.93754	1.90633	1.16808	1.14465	up
Os02g0584800	LOC_Os02g37300	heavy metal associated domain containing protein, expressed	0.907457	1.93914	9.83037	1.09552	3.43734	up
Os02g0740600	LOC_Os02g50710	expressed protein	0.965134	1.94303	4.35114	1.00951	2.17259	up
Os10g0406400	LOC_Os10g26630	CSLA2 - cellulose synthase-like family A; mannan synthase	4.08557	1.95282	1.2718	-1.06498	-1.68367	down
Os01g0661601			10.0855	1.96857	4.69507	-2.35706	-1.10306	down
Os06g0171800	LOC_Os06g07490	HIRAN domain containing protein, putative, expressed	13.5724	1.97055	1.97972	-2.78401	-2.77731	down
Os12g0262100			0.667082	1.97499	1.37996	1.56591	1.04869	up
Os04g0619400	LOC_Os04g52840	tyrosine protein kinase domain containing protein, putative, expressed	5.719	1.97843	2.77954	-1.5314	-1.04092	down
Os09g0363500	LOC_Os09g19890	expressed protein	18.2021	1.98151	2.2583	-3.19943	-3.0108	down
Os12g0496700	LOC_Os12g31330	hypothetical protein	0.769597	1.99998	2.49242	1.37781	1.69538	up
Os01g0332100	LOC_Os01g22900	neutral/alkaline invertase, putative, expressed	4.97847	2.0026	1.65311	-1.31383	-1.59052	down
Os12g0239200	LOC_Os12g13670	expressed protein	5.86564	2.00858	1.28105	-1.54611	-2.19497	down
Os08g0116566			5.00722	2.02744	2.44393	-1.30435	-1.03481	down
Os12g0583700	LOC_Os12g39400	ZOS12-09 - C2H2 zinc finger protein, expressed	12.4155	2.0275	0.950828	-2.61437	-3.70681	down
Os06g0139800	LOC_Os06g04790	HAD superfamily phosphatase, putative, expressed	44.6813	2.03364	2.32684	-4.45753	-4.26323	down
Os02g0716800	LOC_Os02g48570	peptide transporter PTR2, putative, expressed	28.6289	2.0395	7.82983	-3.81118	-1.87042	down
Os07g0561800	LOC_Os07g37454	urate anion exchanger, putative, expressed	1.0051	2.04317	6.51152	1.02346	2.69565	up
Rice_newGene_1912			0.360311	2.05095	2.57882	2.50898	2.8394	up
Os04g0600900	LOC_Os04g51190	growth-regulating factor, putative, expressed	7.92737	2.0559	1.08174	-1.94707	-2.87348	down
Os01g0957000	LOC_Os01g72690	NAD kinase, putative, expressed	7.86484	2.05765	1.24507	-1.93442	-2.65919	down
Os01g0713900	LOC_Os01g51634	myosin-2 heavy chain, non muscle, putative, expressed	5.64564	2.07528	2.28447	-1.44383	-1.30528	down
Os12g0228500	LOC_Os12g12690	transposon protein, putative, Pong sub-class, expressed	4.77175	2.07649	2.03152	-1.20037	-1.23196	down
Os07g0575733			0	2.077	5.05011	#DIV/0!	#DIV/0!	up
Os05g0480400	LOC_Os05g40200	inactive receptor kinase At2g26730 precursor, putative, expressed	7.78885	2.08067	3.54807	-1.90436	-1.13438	down
Os10g0389000	LOC_Os10g25010	OsCML8 - Calmodulin-related calcium sensor protein, expressed	5.0578	2.08931	1.75503	-1.27548	-1.52701	down
Os09g0482680	LOC_Os09g30466	nuclear ribonuclease Z, putative, expressed	0.759514	2.09411	2.50327	1.46319	1.72066	up
Os05g0405900	LOC_Os05g33610	expressed protein	5.60369	2.09915	2.56513	-1.41658	-1.12734	down
Rice_newGene_603			0	2.10631	0.240794	#DIV/0!	#DIV/0!	up
Os02g0738750			6.07725	2.1234	2.93598	-1.51704	-1.04958	down
Os04g0604300	LOC_Os04g51460	glycosyl hydrolases family 16, putative, expressed	17.8076	2.13063	4.69659	-3.06314	-1.92281	down
Os09g0278000	LOC_Os09g10620	seed maturation protein LEA 4, putative	7.82667	2.13215	2.89898	-1.87609	-1.43285	down
Os05g0384600	LOC_Os05g31910	white-brown complex homolog protein 16, putative, expressed	63.7533	2.13556	0.335557	-4.89981	-7.5698	down
Os05g0115100	LOC_Os05g02450	expressed protein	6.9541	2.14176	1.3532	-1.69907	-2.36149	down
Os02g0463725			0.282472	2.15575	1.59973	2.93201	2.50165	up
Os03g0626600	LOC_Os03g42820	LIM domain-containing protein, putative, expressed	5.27324	2.16857	1.95147	-1.28195	-1.43413	down
Os01g0937100	LOC_Os01g71090	xylanase inhibitor, putative, expressed	21.8891	2.17272	1.04641	-3.33264	-4.38669	down
Rice_newGene_663			0	2.17531	2.56295	#DIV/0!	#DIV/0!	up
Os01g0749000	LOC_Os01g54520	DUF1264 domain containing protein, putative, expressed	13.5688	2.18023	1.61715	-2.63774	-3.06877	down
Os02g0724000	LOC_Os02g49230	CCT/B-box zinc finger protein, putative, expressed	6.6732	2.18202	3.16052	-1.61271	-1.07822	down
Os09g0544900	LOC_Os09g37280	peroxisomal multifunctional enzyme type 2, putative, expressed	14.3169	2.18267	2.75623	-2.71355	-2.37695	down
Os04g0481800	LOC_Os04g40580	O-acyltransferase, putative, expressed	9.92331	2.18446	0.577599	-2.18354	-4.10268	down
Os12g0421000	LOC_Os12g23280	heavy metal-associated domain containing protein, expressed	6.78059	2.18656	2.57137	-1.63275	-1.39887	down
Os06g0337200	LOC_Os06g23030	ZF-HD protein dimerisation region containing protein, expressed	26.5712	2.19859	1.69979	-3.59521	-3.96643	down
Os11g0108800	LOC_Os11g01740	serine/threonine-protein kinase, putative, expressed	6.89894	2.21287	1.84163	-1.64046	-1.90539	down
Os07g0222700	LOC_Os07g12140	PPR repeat domain containing protein, putative, expressed	0.761067	2.2243	2.00892	1.54725	1.40033	up
Rice_newGene_2168			0.261725	2.2245	2.27846	3.08736	3.12194	up
Os07g0442800	LOC_Os07g26100	expressed protein	0	2.22879	2.80267	#DIV/0!	#DIV/0!	up
Os07g0553900	LOC_Os07g36820	uncharacterized Cys-rich domain containing protein, putative, expressed	7.01359	2.23004	2.65086	-1.65309	-1.4037	down
Os03g0291500	LOC_Os03g18130	asparagine synthetase, putative, expressed	0.909814	2.23287	2.58384	1.29526	1.50587	up
Os11g0113700	LOC_Os11g02240	CAMK_KIN1/SNF1/Nim1_like.4 - CAMK includes calcium/calmodulin depedent protein kinases, expressed	0.265195	2.24537	0.608251	3.08183	1.19761	up
Os04g0106000	LOC_Os04g01570	invertase/pectin methylesterase inhibitor family protein, putative, expressed	7.15106	2.24654	1.95374	-1.67045	-1.87192	down
Os01g0695900	LOC_Os01g50110	MYB family transcription factor, putative, expressed	6.39846	2.24905	1.37633	-1.50841	-2.2169	down
Os01g0713800	LOC_Os01g51630	XIE, putative, expressed	0.714391	2.25173	2.2353	1.65625	1.64568	up
Os03g0343900	LOC_Os03g22370	ultraviolet-B-repressible protein, putative, expressed	1.01111	2.25234	4.62148	1.15548	2.19241	up
Os03g0265100	LOC_Os03g15840	glycosyl transferase, group 1 domain containing protein, expressed	36.3328	2.25667	1.21027	-4.00901	-4.90787	down
Os06g0318500	LOC_Os06g21360	transporter, monovalent cation:proton antiporter-2 family, putative, expressed	4.74462	2.25824	1.42863	-1.07109	-1.73166	down
Os12g0170300			8.10476	2.26209	2.25258	-1.84111	-1.84719	down
Os03g0626000	LOC_Os03g42780	zinc finger protein-related, putative	9.35035	2.26898	4.23742	-2.04298	-1.14183	down
Os04g0526800	LOC_Os04g44500	GEM, putative, expressed	0.236677	2.27008	0.824544	3.26175	1.80068	up
Os04g0690600	LOC_Os04g59430	auxin response factor, putative, expressed	0.675637	2.27497	1.82585	1.75153	1.43425	up
Os06g0527201			6.71524	2.27501	2.85856	-1.56157	-1.23215	down
Os10g0113000	LOC_Os10g02380	oxidoreductase, aldo/keto reductase family protein, putative, expressed	14.1756	2.27564	6.48766	-2.63907	-1.12764	down
Os04g0346900	LOC_Os04g27960	B3 DNA binding domain containing protein	6.32852	2.27579	2.78667	-1.4755	-1.18333	down
Os05g0269500	LOC_Os05g18730	generative cell specific-1, putative, expressed	7.56017	2.27975	2.19598	-1.72954	-1.78355	down
Os11g0114900	LOC_Os11g02330	LTPL22 - Protease inhibitor/seed storage/LTP family protein precursor, expressed	6.86305	2.2865	0.395292	-1.58571	-4.11786	down
Os06g0586300	LOC_Os06g38680	expressed protein	4.93043	2.28857	1.86206	-1.10726	-1.40482	down
Os05g0401000	LOC_Os05g33270	GDSL-like lipase/acylhydrolase, putative, expressed	6.75464	2.28903	2.83014	-1.56114	-1.25501	down
Os02g0257250			5.50585	2.29997	1.44791	-1.25935	-1.92699	down
Rice_newGene_2683			0.239941	2.31639	1.33125	3.27113	2.47203	up
Os06g0219500	LOC_Os06g11610	heat shock 22 kDa protein, mitochondrial precursor, putative, expressed	0.751286	2.3166	3.78915	1.62457	2.33444	up
Os03g0203100	LOC_Os03g10600	expressed protein	0.947065	2.31821	2.15449	1.29148	1.18581	up
Rice_newGene_911			0.706243	2.31928	7.64351	1.71544	3.436	up
Os03g0723800	-		1.08818	2.34331	6.95536	1.10663	2.67621	up
Os03g0796301	LOC_Os03g58180	basic proline-rich protein precursor, putative	8.57796	2.34711	3.5348	-1.86975	-1.27901	down
Os10g0540000	LOC_Os10g39450	RING-H2 finger protein, putative, expressed	9.94009	2.35664	1.68367	-2.07653	-2.56165	down
Os01g0179800	LOC_Os01g08460	TMS membrane protein/tumour differentially expressed protein, putative, expressed	10.7698	2.35938	3.26373	-2.19051	-1.7224	down
Os02g0777400	LOC_Os02g53720	phytosulfokine receptor precursor, putative, expressed	6.84538	2.37418	1.34583	-1.5277	-2.34664	down
Os09g0508250			7.13255	2.38653	1.33027	-1.5795	-2.4227	down
Os12g0114500	LOC_Os12g02290	LTPL23 - Protease inhibitor/seed storage/LTP family protein precursor, expressed	7.80717	2.39738	2.67842	-1.70334	-1.54342	down
Os05g0561600	LOC_Os05g48760	protein of unknown function DUF1421 domain containing protein, expressed	9.64407	2.40341	3.21881	-2.00456	-1.58311	down
Rice_newGene_971			0	2.41336	5.90599	#DIV/0!	#DIV/0!	up
Rice_newGene_3196			0	2.43196	0.11202	#DIV/0!	#DIV/0!	up
Os01g0252150			6.45956	2.4362	2.16887	-1.4068	-1.57449	down
Rice_newGene_44			6.45948	2.44233	1.84729	-1.40316	-1.80601	down
Os01g0687800	LOC_Os01g49360	FAD-binding and arabino-lactone oxidase domains containing protein, putative, expressed	15.9984	2.44774	4.21139	-2.70841	-1.92556	down
Os11g0198200	LOC_Os11g09180	expressed protein	9.60051	2.45286	1.11141	-1.96865	-3.11072	down
Os02g0816900	LOC_Os02g57190	Myosin head domain containing protein, expressed	7.09644	2.46119	2.40372	-1.52774	-1.56183	down
Os04g0439100	LOC_Os04g35840	T-complex protein 11, putative, expressed	7.41609	2.4616	2.92816	-1.59106	-1.34067	down
Os10g0562000	LOC_Os10g41250	glycoprotein, putative, expressed	11.8899	2.47016	5.40043	-2.26706	-1.13859	down
Rice_newGene_1266			0	2.49119	3.2053	#DIV/0!	#DIV/0!	up
Os10g0175500	LOC_Os10g09684	expressed protein	5.11762	2.49446	0.552534	-1.03675	-3.21134	down
Rice_newGene_397			5.9353	2.5176	1.90533	-1.23727	-1.63928	down
Os07g0162400	LOC_Os07g06830	gibberellin receptor GID1L2, putative, expressed	29.72	2.52601	2.48745	-3.5565	-3.57869	down
Rice_newGene_978			1.15403	2.52674	3.45905	1.13059	1.58369	up
Os07g0413300	LOC_Os07g23030	retrotransposon protein, putative, Ty3-gypsy subclass, expressed	5.66559	2.53312	2.74282	-1.16131	-1.04657	down
Os05g0249500	-		5.93045	2.54857	1.53846	-1.21845	-1.94665	down
Os10g0473600			6.04585	2.57004	2.96964	-1.23415	-1.02566	down
Os04g0382900	LOC_Os04g31410	RALFL37 - Rapid ALkalinization Factor RALF family protein precursor, expressed	0.423063	2.57035	2.18701	2.60302	2.37002	up
Os03g0625966			5.87709	2.57764	2.44375	-1.18905	-1.26601	down
Os05g0155400	LOC_Os05g06340	GATA zinc finger domain containing protein	19.6169	2.57888	3.14467	-2.92728	-2.64112	down
Os02g0774800	-		0.732896	2.58019	1.59627	1.8158	1.12302	up
Os02g0168500	LOC_Os02g07200	protein-O-fucosyltransferase 1, putative, expressed	6.32312	2.58588	2.16936	-1.28998	-1.54337	down
Os06g0608700	LOC_Os06g40640	fructose-bisphospate aldolase isozyme, putative, expressed	1.16989	2.59134	3.62288	1.14732	1.63076	up
Os04g0555300	LOC_Os04g46880	transporter, major facilitator family, putative, expressed	6.36159	2.59722	1.58481	-1.29242	-2.00508	down
Os03g0132000	LOC_Os03g04000	AMP-binding domain containing protein, expressed	1.13456	2.60715	4.62246	1.20034	2.02653	up
Os02g0205200	LOC_Os02g11040	expressed protein	7.84021	2.60963	2.25601	-1.58705	-1.79712	down
Os08g0154250	LOC_Os08g05820	monocopper oxidase, putative, expressed	0.831706	2.60967	2.47622	1.64972	1.57399	up
Os08g0500400	-		41.335	2.61826	1.48989	-3.98068	-4.79409	down
Os09g0454500	LOC_Os09g28150	bifunctional monodehydroascorbate reductase and carbonic anhydrasenectarin-3 precursor, putative, expressed	35.3128	2.61993	1.68469	-3.75259	-4.38963	down
Os04g0506900	LOC_Os04g42770	expressed protein	24.6107	2.62447	2.88896	-3.22919	-3.09067	down
Os01g0106400	LOC_Os01g01660	isoflavone reductase, putative, expressed	1.29292	2.62868	3.68788	1.02371	1.51216	up
Os05g0172800	LOC_Os05g08044	expressed protein	5.96047	2.63303	2.18109	-1.1787	-1.45038	down
Os01g0779300	LOC_Os01g57100	expressed protein	14.5179	2.63563	4.22033	-2.46161	-1.78241	down
Os01g0738500	LOC_Os01g53660	transposon protein, putative, unclassified, expressed	5.84192	2.63903	2.4339	-1.14643	-1.26317	down
Os07g0178700	LOC_Os07g08150	early light-induced protein, chloroplast precursor, putative, expressed	9.92124	2.64199	2.6027	-1.9089	-1.93051	down
Os02g0796700	LOC_Os02g55340	WD domain and HEAT domain containing protein, putative, expressed	6.8407	2.66863	2.76028	-1.35804	-1.30933	down
Os02g0702100	LOC_Os02g47370	transcription factor TF2, putative, expressed	8.21734	2.67537	3.01992	-1.61893	-1.44416	down
Os11g0307550	LOC_Os11g20179	expressed protein	7.18823	2.68671	2.85784	-1.4198	-1.33071	down
Os03g0296200	LOC_Os03g18490	RPGR, putative, expressed	5.93761	2.68715	1.98143	-1.1438	-1.58334	down
Os07g0153150			0.56951	2.69918	2.91824	2.24473	2.3573	up
Os01g0234850	LOC_Os01g13360	phosphatidylinositol 3- and 4-kinase family protein, putative, expressed	24.612	2.70532	4.73886	-3.18549	-2.37675	down
Os01g0706100	LOC_Os01g50970	expressed protein	1.01293	2.70656	2.12726	1.41793	1.07046	up
Os10g0497800	LOC_Os10g35470	oxidoreductase, putative, expressed	6.17455	2.70791	1.59623	-1.18915	-1.95167	down
Os11g0636050			0.745329	2.708	3.78828	1.86128	2.34559	up
Rice_newGene_3004			7.57861	2.70955	2.5053	-1.48388	-1.59695	down
Os03g0807700	LOC_Os03g59300	expressed protein	9.17098	2.73585	2.43353	-1.74509	-1.91403	down
Os06g0527100	LOC_Os06g33570	cyclic nucleotide-gated ion channel 1, putative, expressed	5.69907	2.74666	1.9191	-1.05305	-1.5703	down
Os06g0611900	LOC_Os06g40940	glycine dehydrogenase, putative, expressed	8.45357	2.74822	3.09062	-1.62106	-1.45166	down
Os06g0118700	LOC_Os06g02780	aspartic protease, putative, expressed	10.3435	2.7729	2.27495	-1.89926	-2.18482	down
Os03g0244333			53.9775	2.78336	3.2375	-4.27746	-4.05941	down
Os04g0599300	LOC_Os04g51070	helix-loop-helix DNA-binding domain containing protein, expressed	8.77405	2.79648	2.585	-1.64963	-1.76308	down
Os06g0105800	LOC_Os06g01670	myb-like DNA-binding domain containing protein, expressed	6.80771	2.80691	2.15846	-1.27819	-1.65716	down
Os12g0626500	LOC_Os12g43140	late embryogenesis abundant protein D-34, putative, expressed	14.7651	2.81106	1.03712	-2.393	-3.83154	down
Os08g0550400	LOC_Os08g43670	RING-H2 finger protein ATL2B, putative, expressed	19.259	2.84456	7.03777	-2.75926	-1.45234	down
Os04g0412100	LOC_Os04g33610	expressed protein	26.6412	2.84491	1.82525	-3.2272	-3.86749	down
Rice_newGene_707			10.3017	2.84881	2.14522	-1.85445	-2.26368	down
Rice_newGene_2418			0.439301	2.85028	4.57469	2.69782	3.38039	up
Os09g0273600	LOC_Os09g10180	conserved hypothetical protein	0.0908002	2.85562	2.05342	4.97496	4.49919	up
Os09g0516750			16.1722	2.86802	4.68678	-2.49539	-1.78685	down
Rice_newGene_1551			0.573894	2.87351	1.89784	2.32396	1.7255	up
Os01g0644200	-		7.84737	2.88209	1.48974	-1.44509	-2.39715	down
Os02g0135200	LOC_Os02g04230	CGMC_MAPKCMGC_2.7 - CGMC includes CDA, MAPK, GSK3, and CLKC kinases, expressed	7.17283	2.89191	2.43474	-1.31052	-1.55877	down
Os09g0502100	LOC_Os09g32540	expressed protein	32.0322	2.89219	1.43369	-3.46929	-4.48172	down
Os07g0667100	LOC_Os07g47120	beta-amylase, putative, expressed	69.3686	2.89597	7.43055	-4.58216	-3.22274	down
Os07g0242400	LOC_Os07g13870	OsFBX229 - F-box domain containing protein, expressed	0.794709	2.90231	2.39179	1.8687	1.58959	up
Os01g0961200	LOC_Os01g73040	CBS domain-containing protein, putative, expressed	8.20975	2.90686	3.59653	-1.49788	-1.19073	down
Os03g0130700	LOC_Os03g03860	expressed protein	7.72398	2.90794	3.10412	-1.40935	-1.31516	down
Rice_newGene_104			9.95081	2.91864	2.84635	-1.76952	-1.8057	down
Os06g0708700	LOC_Os06g49500	integral membrane protein, putative, expressed	14.3137	2.94383	4.03815	-2.28163	-1.82563	down
Os07g0133500	LOC_Os07g04150	stress-induced protein, putative, expressed	9.18001	2.94699	3.48762	-1.63925	-1.39625	down
Os10g0361876			6.30149	2.95609	1.86472	-1.09201	-1.75673	down
Os02g0649900	LOC_Os02g43370	transposon protein, putative, unclassified, expressed	6.57483	2.96389	1.78437	-1.14946	-1.88154	down
Os09g0369500	LOC_Os09g20400	expressed protein	16.8184	2.99061	2.99111	-2.49153	-2.49129	down
Rice_newGene_1635			12.2756	3.00082	3.59034	-2.03236	-1.7736	down
Os03g0747500	LOC_Os03g53620	late embryogenesis abundant protein D-34, putative, expressed	9.77707	3.00601	1.75352	-1.70155	-2.47915	down
Os02g0802700	LOC_Os02g55910	monogalactosyldiacylglycerol synthase, putative, expressed	11.7825	3.01781	5.88524	-1.96508	-1.00148	down
Os11g0166450			6.58783	3.02738	1.30771	-1.12173	-2.33276	down
Os04g0499800	LOC_Os04g42174	expressed protein	7.62284	3.03217	3.33357	-1.32998	-1.19326	down
Os11g0149300	LOC_Os11g05180	expressed protein	0.553101	3.03816	2.04226	2.45758	1.88455	up
Rice_newGene_1821			0.350407	3.04477	4.06858	3.11923	3.53742	up
Os05g0376600	LOC_Os05g31254	acetyltransferase, GNAT family, putative, expressed	1.39922	3.04541	2.80488	1.12201	1.00332	up
Os11g0131900	LOC_Os11g03730	alpha-N-arabinofuranosidase A, putative, expressed	15.4618	3.05236	1.61412	-2.34071	-3.25989	down
Os11g0275400	LOC_Os11g17530	pentatricopeptide, putative, expressed	7.42819	3.0527	3.30473	-1.28293	-1.16848	down
Os01g0687850			14.4287	3.05351	3.09581	-2.2404	-2.22055	down
Os10g0522800	LOC_Os10g37870	hypothetical protein	23.9457	3.06951	3.36367	-2.96369	-2.83166	down
Os11g0202450			0.175396	3.06993	1.41078	4.12952	3.00781	up
Os04g0527000	LOC_Os04g44510	GEM, putative, expressed	0.531057	3.08606	2.18225	2.53883	2.03888	up
Rice_newGene_1240			0.897975	3.09948	12.1202	1.78728	3.75459	up
Os05g0579050			11.3887	3.10078	3.92633	-1.8769	-1.53635	down
Os01g0155400	LOC_Os01g06270	expressed protein	10.753	3.1074	4.0482	-1.79096	-1.40939	down
Os04g0481050			67.7378	3.11988	3.81782	-4.4404	-4.14914	down
Os06g0679500	LOC_Os06g46570	galactosyltransferase, putative, expressed	29.6424	3.12278	5.19953	-3.24676	-2.51121	down
Os02g0322400	LOC_Os02g21700	STE_MEKK_ste11_MAP3K.8 - STE kinases include homologs to sterile 7, sterile 11 and sterile 20 from yeast, expressed	25.2646	3.12508	7.59664	-3.01515	-1.73368	down
Os05g0440250			6.51556	3.14869	2.75096	-1.04914	-1.24395	down
Rice_newGene_460			11.211	3.15968	3.44001	-1.82706	-1.70443	down
Os08g0518800	LOC_Os08g40680	glycosyl hydrolase, putative, expressed	14.0094	3.16518	3.41867	-2.14604	-2.03489	down
Os03g0179900	LOC_Os03g08220	lipoxygenase protein, putative, expressed	10.5325	3.16962	1.10919	-1.73247	-3.24727	down
Rice_newGene_2983			1.20741	3.17158	4.81294	1.39328	1.995	up
Os09g0327050			7.2162	3.18449	1.96533	-1.18018	-1.87647	down
Rice_newGene_653			0.836879	3.18455	4.58699	1.928	2.45446	up
Os10g0442800	LOC_Os10g30600	tyrosine protein kinase domain containing protein, putative, expressed	7.87465	3.28329	3.66378	-1.26207	-1.10388	down
Os05g0447250			11.7966	3.29424	4.0572	-1.84035	-1.53981	down
Os11g0451700	LOC_Os11g26570	dehydrin, putative, expressed	16.368	3.29752	3.95766	-2.31142	-2.04816	down
Os11g0531300	LOC_Os11g32720	zinc knuckle domain containing protein, expressed	8.86602	3.30433	3.3449	-1.42393	-1.40633	down
Os02g0506600	LOC_Os02g30320	drought-induced protein 1, putative, expressed	13.2621	3.31386	1.841	-2.00072	-2.84875	down
Os10g0473400	LOC_Os10g33420	non-lysosomal glucosylceramidase, putative, expressed	6.9248	3.3233	3.28815	-1.05915	-1.07449	down
Os01g0387566			0.222898	3.32425	4.04955	3.89857	4.18331	up
Os02g0132950			7.06198	3.33224	2.94012	-1.08358	-1.2642	down
Os07g0150100	LOC_Os07g05570	ERD4 protein, putative, expressed	7.14274	3.33709	2.6838	-1.09789	-1.4122	down
Os09g0463300	LOC_Os09g28850	expressed protein	13.7953	3.34043	3.52656	-2.04607	-1.96785	down
Os10g0417800	LOC_Os10g28210	plant-specific domain TIGR01615 family protein, expressed	1.2049	3.34352	3.91717	1.47245	1.7009	up
Os03g0776400	LOC_Os03g56500	expressed protein	12.8156	3.34913	1.74375	-1.93604	-2.87764	down
Os03g0244200	LOC_Os03g14050	thaumatin-like protein 1 precursor, putative, expressed	47.0377	3.35248	2.88221	-3.81052	-4.02857	down
Os01g0316600	LOC_Os01g21420	pre-mRNA-splicing factor SF2, putative, expressed	8.77986	3.36131	2.75161	-1.38517	-1.67392	down
Os03g0859500	LOC_Os03g64200	ABC-2 type transporter, putative, expressed	10.4734	3.36643	3.10242	-1.63743	-1.75526	down
Os04g0486500	LOC_Os04g40940	mitotic spindle checkpoint protein MAD2, putative, expressed	0.998283	3.36956	3.30062	1.75504	1.72522	up
Os12g0160100			7.92704	3.36979	0.919995	-1.23412	-3.10708	down
Os05g0495300	LOC_Os05g41550	expressed protein	9.00416	3.3828	4.29648	-1.41237	-1.06744	down
Os09g0563300	LOC_Os09g38980	T-complex protein, putative, expressed	1.1813	3.40647	2.54994	1.5279	1.11009	up
Os04g0414700	LOC_Os04g33830	membrane protein, putative, expressed	1.26927	3.40919	8.95216	1.42543	2.81824	up
Os11g0644700	-		8.16454	3.40971	2.78431	-1.25972	-1.55205	down
Os03g0334700	LOC_Os03g21680	phospholipid-transporting ATPase, putative, expressed	7.09276	3.41307	2.66714	-1.05528	-1.41105	down
Os06g0664300	LOC_Os06g45380	vacuolar-sorting receptor precursor, putative, expressed	17.2377	3.47734	6.45138	-2.30951	-1.41789	down
Os09g0525400	LOC_Os09g35690	zinc RING finger protein, putative, expressed	8.00898	3.47923	3.11646	-1.20285	-1.36171	down
Rice_newGene_645			0.660395	3.4977	2.77696	2.40501	2.07211	up
Os07g0141400	LOC_Os07g04840	PsbP, putative, expressed	1.17006	3.50179	9.3148	1.58151	2.99295	up
Os03g0259500	LOC_Os03g15370	ubiquitin fusion protein, putative, expressed	0.523619	3.50267	2.09644	2.74187	2.00135	up
Rice_newGene_2455			0.827268	3.508	1.97397	2.08422	1.25467	up
Os01g0783400	LOC_Os01g57440	DNA repair metallo-beta-lactamase, putative, expressed	8.74501	3.52431	3.58259	-1.31112	-1.28746	down
Os02g0705400	LOC_Os02g47650	universal stress protein domain containing protein, putative, expressed	1.66244	3.54869	4.19278	1.09398	1.3346	up
Os04g0378066			1.07833	3.55619	3.58534	1.72153	1.73331	up
Os01g0876300	LOC_Os01g65510	OsFBX31 - F-box domain containing protein, expressed	23.1602	3.57948	3.88353	-2.69382	-2.5762	down
Rice_newGene_698			38.1073	3.60223	11.671	-3.40311	-1.70714	down
Os02g0639800	LOC_Os02g42690	zinc finger, C3HC4 type domain containing protein, expressed	26.4019	3.6048	5.20453	-2.87265	-2.3428	down
Os01g0224200	LOC_Os01g12460	expressed protein	1.4385	3.60722	5.15261	1.32632	1.84074	up
Os01g0753150	LOC_Os01g54950	expressed protein	1.09564	3.60787	4.25109	1.71938	1.95606	up
Os11g0540800	LOC_Os11g33420	transposon protein, putative, CACTA, En/Spm sub-class	9.66789	3.60795	2.98315	-1.42202	-1.69636	down
Os02g0755400	LOC_Os02g51890	RNA recognition motif containing protein, putative, expressed	19.5344	3.61944	2.63048	-2.43218	-2.89262	down
Rice_newGene_1900			12.7834	3.64129	3.16468	-1.81175	-2.01415	down
Os05g0447200	LOC_Os05g37470	transmembrane amino acid transporter protein, putative, expressed	12.2727	3.64389	4.5104	-1.7519	-1.44412	down
Os03g0663400	LOC_Os03g46060	thaumatin family domain containing protein, expressed	33.5382	3.65277	1.9383	-3.19874	-4.11294	down
Os03g0557900	LOC_Os03g35788	retrotransposon protein, putative, unclassified	8.55023	3.65322	2.8473	-1.22679	-1.58637	down
Os01g0878750			9.06582	3.66088	2.43081	-1.30825	-1.899	down
Os09g0490200	LOC_Os09g31400	ethylene-insensitive 3, putative, expressed	7.89476	3.66393	3.51151	-1.1075	-1.1688	down
Os12g0563200	LOC_Os12g37610	ribosomal protein S6, putative, expressed	0.99765	3.66921	5.91457	1.87886	2.56767	up
Os08g0163600	-		44.3046	3.67719	4.78348	-3.59078	-3.21132	down
Os08g0520700	LOC_Os08g40919	expressed protein	1.10985	3.72921	3.20431	1.7485	1.52965	up
Os03g0632950			13.8982	3.73124	3.82727	-1.89717	-1.86051	down
Os12g0171801			12.5704	3.73181	3.93597	-1.75209	-1.67524	down
Os01g0856900	LOC_Os01g63810	starch binding domain containing protein, putative, expressed	139.472	3.78082	3.61309	-5.20513	-5.2706	down
Os01g0630000			20.6664	3.78098	6.04161	-2.45045	-1.77428	down
Os02g0203000	LOC_Os02g10860	bZIP transcription factor domain containing protein	8.34221	3.78939	3.19361	-1.13846	-1.38524	down
Os01g0732700			8.32577	3.79718	3.70961	-1.13265	-1.16632	down
Os01g0793500	LOC_Os01g58114	expressed protein	8.19598	3.81181	2.94003	-1.10444	-1.47909	down
Rice_newGene_683			0	3.81269	7.83788	#DIV/0!	#DIV/0!	up
Os08g0130000	LOC_Os08g03600	expressed protein	1.45565	3.81332	3.93705	1.38938	1.43545	up
Os05g0489800	LOC_Os05g41080	histone H3, putative, expressed	23.7026	3.81871	3.31041	-2.63389	-2.83996	down
Os05g0440100	LOC_Os05g36920	histone deacetylase, putative, expressed	17.3224	3.82568	3.97471	-2.17885	-2.12371	down
Os10g0159033	LOC_Os10g07114	expressed protein	9.13736	3.83318	0.401816	-1.25324	-4.50717	down
Os01g0806200	LOC_Os01g59180	OsFBX27 - F-box domain containing protein, expressed	16.6092	3.85084	4.04286	-2.10874	-2.03853	down
Os06g0686600	LOC_Os06g47220	expressed protein	0.932112	3.85801	2.26141	2.04928	1.27865	up
Os10g0563200	LOC_Os10g41360	ARABIDILLO-1, putative, expressed	8.84819	3.868	4.03819	-1.19379	-1.13167	down
Os10g0150600	LOC_Os10g05980	POEI13 - Pollen Ole e I allergen and extensin family protein precursor, expressed	1.6316	3.87708	4.79243	1.24868	1.55447	up
Os03g0219700	LOC_Os03g12000	DEAD-box ATP-dependent RNA helicase, putative, expressed	1.66731	3.89034	3.39389	1.22237	1.02542	up
Os06g0154900	LOC_Os06g06120	expressed protein	14.223	3.89415	4.46489	-1.86885	-1.67153	down
Os01g0111600	LOC_Os01g02120	osMFT2 MFT-Like2 homologous to Mother of FT and TFL1 gene; contains Pfam profile PF01161: Phosphatidylethanolamine-binding protein, expressed	8.89581	3.89469	1.29816	-1.19162	-2.77666	down
Os11g0171300	LOC_Os11g07020	fructose-bisphospate aldolase isozyme, putative, expressed	1.31673	3.89797	8.4899	1.56576	2.68879	up
Os01g0607100	LOC_Os01g42210	LTPL47 - Protease inhibitor/seed storage/LTP family protein precursor, putative	1.73408	3.90947	5.91585	1.1728	1.77042	up
Os01g0653100	LOC_Os01g46410	leaf senescence related protein, putative, expressed	1.5639	3.9325	3.28734	1.3303	1.07177	up
Os01g0136050			0.458184	3.9448	4.02283	3.10595	3.13421	up
Os11g0527000	LOC_Os11g32380	expressed protein	1.90781	3.97603	4.83051	1.05941	1.34026	up
Os03g0193000	LOC_Os03g09280	gibberellin response modulator protein, putative, expressed	10.7851	3.98127	2.25316	-1.43773	-2.25901	down
Os03g0369800	LOC_Os03g25390	novel plant SNARE 11, putative, expressed	9.20526	3.9848	3.37266	-1.20795	-1.44857	down
Os06g0141600	LOC_Os06g04940	early nodulin 93 ENOD93 protein, putative, expressed	10.728	3.98776	0.75307	-1.42773	-3.83245	down
Os01g0796700	LOC_Os01g58400	zinc finger C3HC4 type family protein, putative, expressed	10.4273	3.99182	4.3073	-1.38525	-1.27552	down
Os01g0879300			17.7438	3.9987	1.66088	-2.14971	-3.4173	down
Os05g0381600			12.4482	4.00755	2.43643	-1.63514	-2.3531	down
Rice_newGene_1597			8.95526	4.01456	1.69755	-1.15749	-2.39928	down
Os02g0179600	LOC_Os02g08330	gp176, putative, expressed	0.215725	4.03482	5.89815	4.22524	4.773	up
Os05g0151200	LOC_Os05g05930	peripheral-type benzodiazepine receptor, putative, expressed	11.7831	4.03783	3.86615	-1.54507	-1.60775	down
Os03g0349000	LOC_Os03g22690	nucleoporin interacting component, putative, expressed	1.49812	4.03862	3.17321	1.43071	1.08279	up
Os07g0438700	LOC_Os07g25700	expressed protein	8.81334	4.08394	3.10871	-1.10973	-1.50337	down
Os11g0104400	LOC_Os11g01340	omega-3 fatty acid desaturase, chloroplast precursor, putative, expressed	24.2875	4.08839	1.87955	-2.57061	-3.69175	down
Rice_newGene_1864			0.478952	4.09294	0.975582	3.09518	1.02638	up
Os05g0578500	LOC_Os05g50250	cinnamoyl-CoA reductase-related, putative, expressed	12.4847	4.12716	1.8414	-1.59694	-2.76128	down
Os08g0392700	-		9.0677	4.1368	2.11091	-1.13222	-2.10287	down
Os07g0438600	LOC_Os07g25690	subtilisin N-terminal Region family protein, expressed	53.1071	4.15097	1.10326	-3.67738	-5.58907	down
Os01g0726700	LOC_Os01g52690	retrotransposon protein, putative, unclassified, expressed	12.3637	4.15122	2.34739	-1.5745	-2.39698	down
Os04g0591100	LOC_Os04g50120	zinc-binding protein, putative, expressed	37.2655	4.16297	14.5848	-3.16216	-1.35338	down
Os12g0111000	LOC_Os12g02000	expressed protein	1.18244	4.16372	3.13893	1.81611	1.40851	up
Os04g0489100	LOC_Os04g41200	lipase, putative, expressed	8.69483	4.17393	3.94793	-1.05875	-1.13906	down
Os05g0562800	LOC_Os05g48840	expressed protein	15.2869	4.20034	4.06466	-1.86372	-1.91109	down
Os04g0459500	LOC_Os04g38600	glyceraldehyde-3-phosphate dehydrogenase, putative, expressed	1.13956	4.20853	8.06677	1.88484	2.82352	up
Os06g0251200	LOC_Os06g14060	MBTB10 - Bric-a-Brac, Tramtrack, Broad Complex BTB domain with Meprin and TRAF Homology MATH domain, expressed	14.406	4.22113	4.70652	-1.77096	-1.61393	down
Os04g0508800	LOC_Os04g42980	zinc finger family protein, putative, expressed	16.2197	4.24506	4.54323	-1.93389	-1.83596	down
Os01g0869800	LOC_Os01g64960	chlorophyll A-B binding protein, putative, expressed	1.93805	4.2497	12.5538	1.13276	2.69545	up
Os03g0129300	LOC_Os03g03720	glyceraldehyde-3-phosphate dehydrogenase, putative, expressed	1.65295	4.2526	8.41553	1.36331	2.34802	up
Os07g0563000	LOC_Os07g37580	diacylglycerol kinase, putative, expressed	12.1313	4.26881	5.08387	-1.50683	-1.25474	down
Os03g0253500	LOC_Os03g14860	G-patch domain containing protein, expressed	1.4597	4.27891	4.95697	1.55158	1.76379	up
Os08g0119900	-		0.648571	4.2903	5.50642	2.72574	3.08578	up
Os12g0555600	LOC_Os12g36890	CSLD4 - cellulose synthase-like family D, expressed	11.4354	4.34379	2.17767	-1.39648	-2.39265	down
Os03g0778100	LOC_Os03g56670	photosystem I reaction center subunit III, chloroplast precursor, putative, expressed	2.15942	4.34432	10.4091	1.00849	2.26913	up
Os02g0224900	LOC_Os02g13160	F-box protein PP2-A15, putative, expressed	13.693	4.35118	5.25852	-1.65396	-1.38072	down
Os01g0109432			1.83851	4.35657	6.20812	1.24466	1.75562	up
Os01g0124200			15.4351	4.38248	2.37264	-1.8164	-2.70165	down
Os02g0754500	LOC_Os02g51810	expressed protein	1.98855	4.40591	4.4031	1.14772	1.1468	up
Os03g0632800	LOC_Os03g43360	zinc finger, C3HC4 type domain containing protein, expressed	19.5295	4.44383	4.3732	-2.13578	-2.15889	down
Rice_newGene_706			0.84721	4.44938	2.75432	2.39281	1.7009	up
Os04g0509100	LOC_Os04g43030	lipase class 3 family protein, putative, expressed	8.95918	4.46172	2.29667	-1.00577	-1.96382	down
Os12g0506100	LOC_Os12g32150	expressed protein	0.000367811	4.47305	10.7618	13.57	14.8366	up
Os10g0377000	LOC_Os10g23060	expressed protein	27.538	4.47868	5.14487	-2.62028	-2.42022	down
Os06g0643800	LOC_Os06g43630	sucrose-phosphate synthase, putative, expressed	11.3185	4.48251	5.20144	-1.33631	-1.1217	down
Os04g0476600	LOC_Os04g40070	GRAM and C2 domains containing protein, putative, expressed	10.512	4.49388	2.78398	-1.22601	-1.91682	down
Os01g0953500	LOC_Os01g72420	C2 domain containing protein, putative, expressed	18.074	4.51408	6.42933	-2.00141	-1.49118	down
Os07g0522900	LOC_Os07g33850	ras-related protein, putative, expressed	14.7401	4.5185	3.25165	-1.70583	-2.1805	down
Os02g0179800	LOC_Os02g08350	expressed protein	11.4538	4.51867	3.28599	-1.34186	-1.80143	down
Os02g0557300	LOC_Os02g35144	zinc finger, C3HC4 type domain containing protein, expressed	9.63917	4.52966	3.35495	-1.08951	-1.52262	down
Os10g0580001			12.8482	4.55403	5.38231	-1.49635	-1.25527	down
Os04g0624900	-		1.1127	4.5579	2.62869	2.0343	1.24028	up
Os01g0905500			10.6078	4.55798	5.13743	-1.21866	-1.04601	down
Os07g0136500	LOC_Os07g04350	expressed protein	14.1274	4.5584	4.17728	-1.6319	-1.75786	down
Os02g0600200	LOC_Os02g38820	expressed protein	1.97574	4.56591	5.92045	1.20851	1.58331	up
Os05g0181902			0.543172	4.57381	7.69879	3.07391	3.82515	up
Os06g0318300	LOC_Os06g21340	rho GDP-dissociation inhibitor 1, putative, expressed	10.8418	4.61593	2.39089	-1.23191	-2.18099	down
Os12g0255850			16.2484	4.61615	4.25753	-1.81554	-1.93221	down
Os07g0274800	LOC_Os07g17360	transposon protein, putative, unclassified, expressed	10.1036	4.61815	3.53635	-1.12949	-1.51454	down
Os01g0847100	LOC_Os01g62830	expressed protein	9.86325	4.63445	0.303709	-1.08966	-5.0213	down
Os06g0704900	LOC_Os06g49140	ribosomal RNA large subunit methyltransferase J, putative, expressed	1.77196	4.67897	3.55609	1.40084	1.00494	up
Os03g0158000	-		1.5449	4.70041	4.02652	1.60527	1.38202	up
Os02g0688200	LOC_Os02g46290	invertase/pectin methylesterase inhibitor family protein, putative, expressed	13.644	4.70237	4.43854	-1.53681	-1.62011	down
Os10g0413700	LOC_Os10g27360	no apical meristem protein, putative, expressed	2.26551	4.70426	8.62252	1.05413	1.92827	up
Os08g0157500	LOC_Os08g06100	O-methyltransferase, putative, expressed	27.7379	4.7118	3.62704	-2.55751	-2.93499	down
Os12g0566250	-		14.1696	4.7142	3.50214	-1.58771	-2.01649	down
Os06g0214800	LOC_Os06g11130	gibberellin receptor GID1L2, putative, expressed	12.7549	4.73392	4.14927	-1.42995	-1.62013	down
Os01g0881500	LOC_Os01g65900	chitin-inducible gibberellin-responsive protein, putative, expressed	22.8673	4.7756	2.5209	-2.25953	-3.18128	down
Os12g0623500	LOC_Os12g42850	amino acid permease, putative, expressed	60.9446	4.7809	5.22867	-3.67215	-3.54298	down
Os02g0189400	LOC_Os02g09630	GA20292-PA, putative, expressed	14.6176	4.78954	1.59417	-1.60975	-3.19683	down
Os08g0377500	LOC_Os08g28970	expressed protein	39.3853	4.79218	5.22532	-3.0389	-2.91407	down
Os04g0580300	LOC_Os04g49110	GRAS family transcription factor domain containing protein, expressed	33.5555	4.7958	9.17405	-2.80671	-1.87092	down
Os12g0415400	LOC_Os12g22650	histone H3, putative, expressed	1.35418	4.81755	3.36338	1.83088	1.31249	up
Os04g0682000	LOC_Os04g58560	cysteine protease ATG4, putative, expressed	12.4136	4.82144	4.19871	-1.36439	-1.56391	down
Os10g0528400	LOC_Os10g38501		10.134	4.82383	2.15645	-1.07095	-2.23247	down
Rice_newGene_3221			12.0282	4.83208	5.49051	-1.31571	-1.13141	down
Rice_newGene_1878			1.36724	4.83344	2.90802	1.82178	1.08877	up
Os08g0560900	LOC_Os08g44680	photosystem I reaction center subunit II, chloroplast precursor, putative, expressed	1.97727	4.86794	10.83	1.2998	2.45346	up
Os03g0761900	LOC_Os03g55380	oxidoreductase, putative, expressed	2.03843	4.88613	5.42778	1.26124	1.4129	up
Rice_newGene_416			14.1473	4.92601	3.7363	-1.52203	-1.92084	down
Os03g0107400	LOC_Os03g01710	expressed protein	12.9356	4.94781	3.71493	-1.38648	-1.79994	down
Os09g0505000	LOC_Os09g32730	zinc finger, C3HC4 type domain containing protein, expressed	80.3847	5.02996	5.42769	-3.9983	-3.88851	down
Os04g0541500	LOC_Os04g45800	diacylglycerol kinase, putative, expressed	15.012	5.03133	3.45619	-1.5771	-2.11886	down
Os03g0701200	LOC_Os03g49440	phosphatase, putative, expressed	45.121	5.03856	8.43971	-3.16272	-2.41853	down
Os05g0415200	LOC_Os05g34290	glutathione gamma-glutamylcysteinyltransferase 1, putative, expressed	19.1412	5.06397	3.86647	-1.91834	-2.30759	down
Rice_newGene_2202			2.30463	5.10475	7.69445	1.14731	1.73928	up
Os03g0275700	-		12.3916	5.11521	4.55578	-1.2765	-1.44359	down
Os11g0150200			11.4628	5.13964	4.32061	-1.15722	-1.40765	down
Os04g0433200	LOC_Os04g35380	expressed protein	11.6811	5.15931	5.18398	-1.17892	-1.17204	down
Os11g0282800	LOC_Os11g17970	POT family protein, expressed	52.9315	5.16035	12.543	-3.35859	-2.07724	down
Os01g0127600	LOC_Os01g03680	BBTI8 - Bowman-Birk type bran trypsin inhibitor precursor, expressed	12.779	5.17143	2.6409	-1.30514	-2.27467	down
Os03g0167000	LOC_Os03g07100	LTPL82 - Protease inhibitor/seed storage/LTP family protein precursor, expressed	37.6553	5.19987	1.98778	-2.85631	-4.24362	down
Os07g0626300	LOC_Os07g43322	expressed protein	11.9788	5.24743	3.77233	-1.1908	-1.66696	down
Os07g0625600			1.65608	5.27742	5.09016	1.67206	1.61994	up
Os03g0703300	LOC_Os03g49630	expressed protein	13.8168	5.28727	5.76308	-1.38583	-1.26151	down
Os05g0579000	LOC_Os05g50280	transporter family protein, putative, expressed	12.708	5.28981	3.59658	-1.26445	-1.82104	down
Os02g0617700	LOC_Os02g40460	S1 RNA binding domain containing protein, expressed	2.07417	5.29698	5.842	1.35263	1.49393	up
Os01g0833800	LOC_Os01g61720	IQ calmodulin-binding motif domain containing protein, expressed	51.2154	5.29899	4.26657	-3.27279	-3.58543	down
Os04g0576800	LOC_Os04g48750	3-oxo-5-alpha-steroid 4-dehydrogenase, putative, expressed	14.3529	5.29946	6.4454	-1.43742	-1.155	down
Os02g0777700	LOC_Os02g53740	XI-I, putative, expressed	17.7377	5.3151	4.75745	-1.73865	-1.89856	down
Os10g0548100	LOC_Os10g40040	expressed protein	14.6214	5.31798	6.03412	-1.45913	-1.27687	down
Os03g0275100	LOC_Os03g16760	protein phosphatase 2C, putative, expressed	12.0205	5.32112	5.76062	-1.17569	-1.0612	down
Os05g0358100			22.3469	5.32338	0.622755	-2.06966	-5.16527	down
Os12g0274700	LOC_Os12g17600	ribulose bisphosphate carboxylase small chain, chloroplast precursor, putative, expressed	1.6227	5.33234	11.8703	1.71638	2.87089	up
Os06g0142600	LOC_Os06g05060	ELF3 protein, putative, expressed	10.7619	5.36727	3.22423	-1.00367	-1.73891	down
Os05g0103800	LOC_Os05g01330	expressed protein	0	5.41762	1.19307	#DIV/0!	#DIV/0!	up
Os04g0476650			13.0741	5.41772	5.70055	-1.27095	-1.19754	down
Os04g0405700	LOC_Os04g33290	cysteine protease, putative	16.1596	5.44506	2.47597	-1.56937	-2.70633	down
Os04g0308000	LOC_Os04g24294	OsWAK35d - OsWAK short gene, expressed	14.9816	5.44804	3.93517	-1.45938	-1.9287	down
Os02g0535901	LOC_Os02g33240	OsFBX51 - F-box domain containing protein, expressed	20.9772	5.46615	9.74854	-1.94023	-1.10556	down
Os09g0127700	LOC_Os09g04100	expressed protein	21.1483	5.47317	5.38233	-1.95009	-1.97424	down
Os07g0652900	LOC_Os07g45620	retrotransposon protein, putative, Ty3-gypsy subclass	17.9862	5.50168	3.3092	-1.70895	-2.44234	down
Os07g0656100	LOC_Os07g46240	choline transporter-related, putative, expressed	18.6312	5.50764	6.22724	-1.75821	-1.58106	down
Os06g0565200	LOC_Os06g36930	HSF-type DNA-binding domain containing protein	1.43581	5.51059	6.50523	1.94034	2.17974	up
Os10g0413400	LOC_Os10g27330	glycerol-3-phosphate acyltransferase, putative, expressed	29.1186	5.51198	2.52238	-2.4013	-3.52909	down
Os07g0475900	LOC_Os07g29330	serine/threonine-protein kinase CTR1, putative, expressed	1.49022	5.51471	3.2844	1.88776	1.14011	up
Os04g0436400	LOC_Os04g35620	conserved hypothetical protein	11.5517	5.51581	4.03295	-1.06646	-1.51819	down
Os10g0328100	LOC_Os10g18090	conserved hypothetical protein	0	5.544	0.979474	#DIV/0!	#DIV/0!	up
Os07g0287800	LOC_Os07g18780	retrotransposon protein, putative, Ty1-copia subclass	20.8592	5.56806	5.40491	-1.90544	-1.94834	down
Os12g0464400	LOC_Os12g27830	dehydrogenase/reductase, putative, expressed	13.94	5.59368	3.94472	-1.31736	-1.82124	down
Os06g0167200	LOC_Os06g07100	RING-H2 finger protein, putative, expressed	28.2082	5.62827	5.27326	-2.32535	-2.41935	down
Rice_newGene_139			89.623	5.63447	0.949254	-3.99152	-6.56093	down
Os01g0717000	LOC_Os01g51920	phosphotransferase, putative, expressed	20.7254	5.64735	5.16892	-1.87576	-2.00347	down
Os03g0775200	LOC_Os03g56380	methyltransferase, putative, expressed	12.2871	5.65024	5.52887	-1.12076	-1.15209	down
Os04g0550700	LOC_Os04g46480	expressed protein	13.9839	5.70106	3.37755	-1.29446	-2.04972	down
Os04g0671100	LOC_Os04g57540	adenylate kinase, putative, expressed	11.6114	5.71556	5.06408	-1.02257	-1.19716	down
Os01g0850000	LOC_Os01g63050	expressed protein	22.3981	5.73616	9.60392	-1.96522	-1.22168	down
Rice_newGene_1880			0.542837	5.7368	2.11733	3.40166	1.96366	up
Os09g0397800	-		0.432368	5.79442	2.35682	3.74433	2.44651	up
Os06g0329200	LOC_Os06g22380	expressed protein	14.1823	5.80095	4.73671	-1.28973	-1.58214	down
Os01g0179600	LOC_Os01g08440	UDP-glucoronosyl and UDP-glucosyl transferase domain containing protein, expressed	40.2659	5.80828	5.38182	-2.79338	-2.90339	down
Os06g0116400	LOC_Os06g02580	high-affinity nickel-transport family protein, putative, expressed	2.39493	5.87113	5.88027	1.29366	1.2959	up
Os01g0201500	LOC_Os01g10480	plastocyanin-like domain containing protein, putative	2.74906	5.88518	7.08735	1.09815	1.36631	up
Os02g0770100	LOC_Os02g53070	HYS1, putative, expressed	28.1778	5.90653	5.41185	-2.25417	-2.38036	down
Os07g0659900	LOC_Os07g46570	glutaredoxin, putative, expressed	24.3933	5.93819	5.12309	-2.03839	-2.2514	down
Os09g0242800	LOC_Os09g06740	zinc finger, C3HC4 type domain containing protein, expressed	13.0194	5.98849	4.31767	-1.1204	-1.59234	down
Os08g0529100	LOC_Os08g41730	peptidase, T1 family, putative, expressed	1.65924	6.00394	8.52812	1.85539	2.36171	up
Os07g0691300	LOC_Os07g49114	wound-induced protein WI12, putative, expressed	13.3692	6.01025	4.05935	-1.15342	-1.71959	down
Os12g0636400	LOC_Os12g43970	hydrolase, alpha/beta fold family domain containing protein, expressed	1.70449	6.02574	6.12049	1.8218	1.84431	up
Os05g0402900	LOC_Os05g33400	basic 7S globulin precursor, putative, expressed	2.37832	6.02898	5.08225	1.34197	1.09552	up
Rice_newGene_459			15.5573	6.0722	3.44615	-1.3573	-2.17453	down
Os01g0773700	LOC_Os01g56680	photosystem II reaction center W protein, chloroplast precursor, putative, expressed	2.58616	6.0909	13.1848	1.23584	2.34999	up
Os03g0657100	LOC_Os03g45420	armadillo/beta-catenin repeat family protein, putative, expressed	15.5743	6.0997	5.42681	-1.35236	-1.52099	down
Os03g0844600	LOC_Os03g62740	GDSL-like lipase/acylhydrolase, putative, expressed	2.77103	6.10144	12.0651	1.13873	2.12235	up
Os07g0615200	LOC_Os07g42370	zinc-finger protein, putative, expressed	13.9072	6.12862	4.04913	-1.1822	-1.78015	down
Os01g0779100	LOC_Os01g57082	insulin-degrading enzyme, putative	13.5784	6.14148	5.0048	-1.14466	-1.43993	down
Rice_newGene_393			29.4697	6.15067	2.70719	-2.26041	-3.44436	down
Os03g0123800	LOC_Os03g03200	hydrolase, alpha/beta fold family protein, putative, expressed	2.68791	6.19421	8.16579	1.20444	1.60311	up
Os01g0900200	LOC_Os01g67420	lipase, putative, expressed	14.2902	6.21352	5.27208	-1.20154	-1.43858	down
Os02g0293400	LOC_Os02g19140	seven in absentia protein family domain containing protein, expressed	13.9401	6.22956	6.75655	-1.16204	-1.04488	down
Os08g0514300	LOC_Os08g40300	expressed protein	16.4316	6.23322	2.67891	-1.39843	-2.61676	down
Os03g0381500	LOC_Os03g26490	expressed protein	20.7313	6.25669	8.8474	-1.72834	-1.22849	down
Os07g0119600	LOC_Os07g02820	expressed protein	30.3528	6.26566	3.42886	-2.27629	-3.14603	down
Os01g0265900	LOC_Os01g16100	translin, putative, expressed	2.15222	6.27068	5.30643	1.5428	1.30192	up
Rice_newGene_11			13.0148	6.27982	2.10036	-1.05136	-2.63144	down
Os10g0208500	LOC_Os10g14180	expressed protein	2.80038	6.298	10.5685	1.16927	1.91608	up
Os10g0138150			15.3101	6.34749	6.60976	-1.27023	-1.21181	down
Os01g0320700	-		15.9231	6.35105	6.74999	-1.32605	-1.23816	down
Os01g0800900	LOC_Os01g58670	conserved hypothetical protein	79.3959	6.36109	4.01847	-3.64172	-4.30435	down
Os01g0650700	LOC_Os01g46200	expressed protein	15.4584	6.37541	5.86805	-1.2778	-1.39744	down
Os08g0250900	LOC_Os08g15230	heat shock protein-related, putative, expressed	18.6549	6.39831	6.54881	-1.54379	-1.51025	down
Os04g0390700	LOC_Os04g32070	dehydrogenase/reductase, putative, expressed	14.1045	6.41935	5.65924	-1.13566	-1.31748	down
Os04g0378200	LOC_Os04g30910	SAM domain family protein, expressed	2.41384	6.43201	5.50741	1.41394	1.19004	up
Os06g0205600	LOC_Os06g10410	uncharacterized mscS family protein, putative, expressed	15.3425	6.45013	6.73393	-1.25013	-1.18801	down
Rice_newGene_2158			18.4214	6.46608	6.55994	-1.51042	-1.48963	down
Os06g0707300	LOC_Os06g49340	OsFBDUF35 - F-box and DUF domain containing protein, expressed	24.8274	6.53413	2.03856	-1.92587	-3.60631	down
Os05g0381700	LOC_Os05g31690	expressed protein	17.8949	6.54209	4.64964	-1.45172	-1.94436	down
Os02g0690000	LOC_Os02g46473	expressed protein	42.993	6.58018	15.3714	-2.7079	-1.48385	down
Os02g0152400	LOC_Os02g05830	ribulose bisphosphate carboxylase small chain, chloroplast precursor, putative, expressed	15.8543	6.59975	3.97716	-1.26439	-1.99506	down
Os02g0716950			96.5052	6.60758	25.4303	-3.86841	-1.92406	down
Os04g0183100	LOC_Os04g10420	CW7, putative, expressed	17.8664	6.61831	6.7411	-1.43272	-1.4062	down
Os11g0181200	LOC_Os11g07911	expressed protein	28.9737	6.66005	5.55308	-2.12114	-2.38338	down
Rice_newGene_35			48.1818	6.66688	2.3361	-2.8534	-4.36631	down
Os07g0587300	LOC_Os07g39860	expressed protein	30.0495	6.67498	6.36512	-2.17051	-2.23908	down
Os05g0196800	LOC_Os05g10810	O-acyltransferase, putative, expressed	15.5489	6.70519	4.31666	-1.21346	-1.84882	down
Os04g0667600	LOC_Os04g57200	heavy metal transport/detoxification protein, putative, expressed	0.00113619	6.70626	4.08967	12.5271	11.8136	up
Os09g0322100	-		35.5075	6.73687	7.15221	-2.39797	-2.31166	down
Os01g0664200	LOC_Os01g47470	serine/threonine-protein kinase, putative, expressed	14.1601	6.75942	4.09773	-1.06686	-1.78894	down
Os01g0212900	LOC_Os01g11470	hypothetical protein	76.9769	6.7719	6.3264	-3.50679	-3.60497	down
Os04g0524400	LOC_Os04g44290	expressed protein	3.05152	6.79937	6.1488	1.15587	1.01078	up
Os11g0707000	LOC_Os11g47970	AAA-type ATPase family protein, putative, expressed	1.37267	6.82537	27.9382	2.31392	4.34718	up
Os01g0549200	LOC_Os01g36840	ATP-binding region, ATPase-like domain containing protein, expressed	17.9859	6.88966	6.12399	-1.38436	-1.55432	down
Os06g0130200	LOC_Os06g03980	expressed protein	21.7706	6.9075	6.90161	-1.65615	-1.65738	down
Os05g0586050			2.53086	6.90916	8.6303	1.44888	1.76978	up
Os03g0719900	LOC_Os03g51050	peptide transporter PTR2, putative, expressed	23.9567	6.91327	6.44612	-1.79299	-1.89393	down
Os01g0711600	LOC_Os01g51430	green ripe-like, putative, expressed	23.9535	6.93322	5.2075	-1.78864	-2.20158	down
Os06g0163300	LOC_Os06g06780	harpin-induced protein, putative, expressed	56.0239	6.97581	6.5796	-3.00561	-3.08997	down
Os01g0501800	LOC_Os01g31690	oxygen-evolving enhancer protein 1, chloroplast precursor, putative, expressed	2.87472	6.99407	17.6965	1.28271	2.62197	up
Os05g0104900	LOC_Os05g01460	STIP1 homology and U box-containing protein 1, putative, expressed	24.0218	7.02419	5.65571	-1.77394	-2.08657	down
Os01g0841500	LOC_Os01g62410	MYB family transcription factor, putative, expressed	17.3163	7.03876	6.50584	-1.29874	-1.41232	down
Os08g0542300	LOC_Os08g42940	hypothetical protein	23.8161	7.04369	7.84921	-1.75753	-1.60132	down
Os04g0387300	LOC_Os04g31790	expressed protein	21.7396	7.06413	7.45151	-1.62174	-1.54472	down
Rice_newGene_53			2.66599	7.07319	7.37704	1.40769	1.46837	up
Os03g0673400			24.4821	7.1394	5.86996	-1.77785	-2.0603	down
Os11g0629300	LOC_Os11g41140	zinc finger, C3HC4 type domain containing protein, expressed	33.8598	7.18919	3.54767	-2.23567	-3.25463	down
Os06g0603000	LOC_Os06g40080	heme oxygenase 1, putative, expressed	39.8916	7.22985	9.87577	-2.46405	-2.01412	down
Os08g0520850			27.2221	7.2924	10.9286	-1.90031	-1.31667	down
Os03g0831550			2.31931	7.29966	5.08238	1.65413	1.13181	up
Os10g0376400	LOC_Os10g22990	phi-1-like phosphate-induced protein, putative	36.8843	7.31333	3.06806	-2.33441	-3.58761	down
Rice_newGene_3041			1.07323	7.34892	4.09711	2.77557	1.93264	up
Os09g0473502			3.51255	7.35491	7.90996	1.06619	1.17115	up
Os07g0422100	LOC_Os07g24000	AWPM-19-like membrane family protein, putative, expressed	30.1764	7.44322	4.45952	-2.01942	-2.75846	down
Os05g0310500	LOC_Os05g24550	Papain family cysteine protease domain containing protein, expressed	17.1038	7.51022	7.69943	-1.18739	-1.15149	down
Os02g0178600	LOC_Os02g08200	zinc finger, C3HC4 type domain containing protein	19.1257	7.53886	6.48402	-1.34309	-1.56055	down
Os06g0573600	LOC_Os06g37560	beta-galactosidase precursor, putative, expressed	45.2912	7.62035	12.17	-2.5713	-1.8959	down
Os01g0786900	LOC_Os01g57710	membrane protein, putative, expressed	20.8249	7.63051	6.71905	-1.44846	-1.63198	down
Rice_newGene_1558			3.76354	7.63388	8.43389	1.02033	1.16411	up
Os08g0397900	LOC_Os08g30730	holocarboxylase synthetase, putative, expressed	33.7914	7.6413	5.33289	-2.14477	-2.66367	down
Os12g0566200	LOC_Os12g37860	expressed protein	16.9414	7.65312	6.81266	-1.14643	-1.31426	down
Os01g0966300	LOC_Os01g73550	mitochondrial-processing peptidase subunit alpha, mitochondrial precursor, putative, expressed	3.63953	7.68236	8.36724	1.0778	1.201	up
Os01g0734200	LOC_Os01g53294	respiratory burst oxidase protein B, putative, expressed	18.607	7.78079	3.33947	-1.25786	-2.47816	down
Os03g0769700	LOC_Os03g55980	expressed protein	19.8642	7.78894	3.21212	-1.35067	-2.62857	down
Os01g0254100	LOC_Os01g15020	lissencephaly type-1-like homology motif, putative, expressed	24.9814	7.80818	5.99334	-1.6778	-2.05943	down
Os04g0618400	LOC_Os04g52750	expressed protein	32.0074	7.84525	3.89097	-2.02851	-3.0402	down
Rice_newGene_1296			0	7.84816	6.31527	#DIV/0!	#DIV/0!	up
Os02g0528500	LOC_Os02g32670	retrotransposon protein, putative, unclassified	98.6203	7.85162	8.72669	-3.65082	-3.49838	down
Os02g0616600	LOC_Os02g40330	retrotransposon protein, putative, Ty3-gypsy subclass, expressed	51.2768	7.86724	15.4665	-2.70438	-1.72915	down
Os11g0134600	LOC_Os11g04000	hypothetical protein	30.7844	7.89736	15.3101	-1.96276	-1.00772	down
Os06g0219700	LOC_Os06g11630	OsFBX192 - F-box domain containing protein, expressed	16.6301	7.90329	4.70545	-1.07327	-1.82139	down
Os03g0819600	LOC_Os03g60509	expressed protein	18.6234	8.02139	5.90777	-1.21519	-1.65643	down
Os03g0708000	LOC_Os03g50030	phospholipase A2, putative, expressed	20.4424	8.03541	7.24991	-1.34712	-1.49553	down
Os09g0481200	LOC_Os09g30340	photosystem I reaction center subunit, chloroplast precursor, putative, expressed	2.82043	8.04314	18.3799	1.51184	2.70414	up
Os03g0100030			18.8065	8.06546	3.1511	-1.2214	-2.5773	down
Os01g0715500	LOC_Os01g51770	outer mitochondrial membrane porin, putative, expressed	0.79901	8.07492	4.92124	3.33716	2.62274	up
Os03g0266100	LOC_Os03g15940	OsWLIM2 - LIM domain protein, putative actin-binding protein and transcription factor, expressed	76.4046	8.0875	13.8875	-3.23989	-2.45988	down
Os01g0108800	LOC_Os01g01890	expressed protein	20.7191	8.09553	10.2612	-1.35576	-1.01376	down
Os06g0318700	LOC_Os06g21390	Zinc finger C-x8-C-x5-C-x3-H type domain containing protein, expressed	18.1021	8.09775	5.67132	-1.16056	-1.6744	down
Os07g0684000	LOC_Os07g48500	stress responsive protein, putative, expressed	28.7864	8.09849	11.7226	-1.82966	-1.29609	down
Os12g0290150			18.9027	8.21642	4.10164	-1.20201	-2.20432	down
Os03g0334050	-		19.0991	8.24667	7.72256	-1.21162	-1.30635	down
Os09g0468900	LOC_Os09g29380	expressed protein	30.7144	8.27689	7.24907	-1.89175	-2.08305	down
Os07g0298900	LOC_Os07g20340	heavy metal-associated domain containing protein, expressed	17.8719	8.28989	3.6144	-1.10827	-2.30586	down
Os07g0625500	LOC_Os07g43250	SKP1-like protein 1B, putative, expressed	1.6084	8.31436	8.57122	2.36998	2.41387	up
Os03g0695500	LOC_Os03g48920	DUF1517 domain containing protein, putative, expressed	18.1215	8.35787	7.73126	-1.1165	-1.22893	down
Rice_newGene_1641			22.955	8.38634	9.36745	-1.4527	-1.29308	down
Os05g0566400	LOC_Os05g49140	CGMC_MAPKCMGC_2.8 - CGMC includes CDA, MAPK, GSK3, and CLKC kinases, expressed	26.6	8.46881	7.67086	-1.6512	-1.79397	down
Os03g0426350	-		1.04327	8.4795	15.1765	3.02287	3.86265	up
Rice_newGene_2477			22.1944	8.49605	7.56884	-1.38533	-1.55205	down
Os03g0734400	LOC_Os03g52400	ribosomal protein L7/L12 C-terminal domain containing protein, expressed	3.18936	8.50353	6.51874	1.41479	1.03133	up
Os07g0642600	LOC_Os07g44820	expressed protein	66.1126	8.61356	10.7669	-2.94024	-2.61832	down
Os02g0699700	LOC_Os02g47150	DNA topoisomerase 2, putative, expressed	3.23458	8.62226	7.1609	1.41449	1.14656	up
Os03g0686300	LOC_Os03g48140	myosin, putative, expressed	18.3733	8.64381	6.7903	-1.08787	-1.43606	down
Os04g0115200	LOC_Os04g02490	hypothetical protein	0	8.71197	2.48064	#DIV/0!	#DIV/0!	up
Os04g0525900	LOC_Os04g44430	transporter, major facilitator family, putative, expressed	25.5794	8.73456	6.10441	-1.55018	-2.06706	down
Os08g0397800	LOC_Os08g30719	expressed protein	33.4987	8.75551	4.31494	-1.93584	-2.95669	down
Os01g0948200	LOC_Os01g71970	GRAS family transcription factor containing protein, expressed	21.1122	8.75956	10.1671	-1.26915	-1.05417	down
Rice_newGene_618			0.0563348	8.75991	11.9736	7.28075	7.73161	up
Os09g0438000	LOC_Os09g26660	ferric reductase, putative, expressed	25.1111	8.76578	3.75561	-1.51837	-2.74121	down
Os02g0197900	LOC_Os02g10440	protein with a conserved N-terminal region, putative, expressed	18.3931	8.77017	7.36524	-1.06849	-1.32036	down
Os12g0108100	LOC_Os12g01740	serine/threonine-protein kinase, putative, expressed	19.0838	8.77603	9.27917	-1.12071	-1.04028	down
Os06g0166050			18.7298	8.77765	6.10014	-1.09343	-1.61842	down
Os01g0839100	LOC_Os01g62190	ZOS1-15 - C2H2 zinc finger protein, expressed	65.8864	8.84622	13.0238	-2.89685	-2.33883	down
Os12g0115000	LOC_Os12g02310	LTPL11 - Protease inhibitor/seed storage/LTP family protein precursor, expressed	1.37817	8.86495	22.9161	2.68536	4.05554	up
Os03g0232900	LOC_Os03g13040	haemolysin-III, putative, expressed	21.078	8.97161	8.737	-1.2323	-1.27053	down
Os02g0774200	LOC_Os02g53410	expressed protein	60.1814	9.0637	9.01197	-2.73115	-2.7394	down
Os10g0565500	LOC_Os10g41580	protein binding protein, putative, expressed	33.7367	9.11911	12.8489	-1.88735	-1.39267	down
Os06g0643900	LOC_Os06g43640	Ser/Thr protein phosphatase family protein, putative, expressed	29.8287	9.13847	8.93517	-1.70668	-1.73914	down
Os04g0619900	LOC_Os04g52890	ATBAG1, putative, expressed	72.4942	9.17677	8.50763	-2.98181	-3.09104	down
Os07g0160600	LOC_Os07g06680	fasciclin domain containing protein, expressed	20.6235	9.20229	7.82593	-1.16422	-1.39796	down
Os11g0485500	LOC_Os11g29500	expressed protein	23.0783	9.21486	11.2939	-1.3245	-1.03099	down
Os03g0313600	LOC_Os03g19930	adenylosuccinate lyase, putative, expressed	4.28643	9.22057	9.85991	1.10508	1.2018	up
Os07g0577600	LOC_Os07g38960	chlorophyll A-B binding protein, putative, expressed	4.3894	9.39483	22.7344	1.09784	2.37278	up
Os09g0525300	LOC_Os09g35680	OsFBX339 - F-box domain containing protein, expressed	19.611	9.39546	5.68299	-1.06163	-1.78694	down
Os12g0569300	LOC_Os12g38150	osmotin, putative, expressed	33.204	9.40218	4.61932	-1.82029	-2.8456	down
Os01g0369200	LOC_Os01g27160	cullin, putative, expressed	3.83725	9.47565	10.7139	1.30415	1.48134	up
Os05g0200500	LOC_Os05g11140	CK1_CaseinKinase_1a.5 - CK1 includes the casein kinase 1 kinases, expressed	31.4053	9.48409	10.7629	-1.72743	-1.54494	down
Os06g0101600	LOC_Os06g01210	plastocyanin, chloroplast precursor, putative, expressed	2.80858	9.58567	17.8034	1.77104	2.66424	up
Os02g0815800	LOC_Os02g57070	3-5 exoribonuclease CSL4, putative, expressed	3.19334	9.65785	7.52227	1.59664	1.2361	up
Os06g0289900	LOC_Os06g18670	anthocyanidin 3-O-glucosyltransferase, putative, expressed	22.4773	9.66684	5.49432	-1.21735	-2.03246	down
Os06g0324400	LOC_Os06g21910	late embryogenesis abundant group 1, putative, expressed	44.8077	9.71599	6.80533	-2.20531	-2.71901	down
Rice_newGene_38			3.45089	9.73825	8.47853	1.49669	1.29685	up
Os07g0419800	LOC_Os07g23790	expressed protein	25.3685	9.77925	8.28009	-1.37524	-1.61532	down
Os06g0254700	LOC_Os06g14370	caleosin related protein, putative, expressed	41.403	9.8452	17.8236	-2.07224	-1.21595	down
Os02g0176700	LOC_Os02g08010	LTPL43 - Protease inhibitor/seed storage/LTP family protein precursor, putative, expressed	22.419	9.85838	7.56446	-1.1853	-1.56741	down
Os06g0565250			3.35128	9.90394	12.4877	1.56329	1.89772	up
Os08g0296900	LOC_Os08g20020	octicosapeptide/Phox/Bem1p, putative, expressed	44.1476	9.92293	8.13443	-2.1535	-2.44022	down
Os04g0592600	LOC_Os04g50216	SNARE associated Golgi protein, putative, expressed	31.425	10.0216	6.90066	-1.6488	-2.18711	down
Os01g0112500	LOC_Os01g02200	armadillo/beta-catenin repeat family protein, putative, expressed	40.7447	10.0256	13.9565	-2.02292	-1.54568	down
Os03g0122000	LOC_Os03g02980	CAMK_CAMK_like_ULKh_APGy.1 - CAMK includes calcium/calmodulin depedent protein kinases, expressed	30.517	10.0271	3.59377	-1.60571	-3.08604	down
Os09g0533200	LOC_Os09g36280	glycosyl hydrolases family 17, putative, expressed	44.8634	10.0298	6.34023	-2.16125	-2.82293	down
Os11g0454300	LOC_Os11g26790	dehydrin, putative, expressed	54.5965	10.0493	7.30914	-2.44171	-2.90103	down
Os04g0465300	LOC_Os04g39110	GASR4 - Gibberellin-regulated GASA/GAST/Snakin family protein precursor, expressed	23.8788	10.1059	9.27114	-1.24053	-1.36491	down
Os02g0552400			25.3428	10.1164	11.6262	-1.32489	-1.1242	down
Os08g0400300	LOC_Os08g30930	expressed protein	25.5634	10.141	5.574	-1.33388	-2.19729	down
Os01g0715400	LOC_Os01g51754	alpha-amylase precursor, putative, expressed	22.2803	10.162	10.88	-1.13258	-1.03408	down
Os03g0120400	LOC_Os03g02860	heavy metal-associated domain containing protein, expressed	23.5515	10.1819	5.84748	-1.20981	-2.00993	down
Os06g0191200	LOC_Os06g09170	zinc ion binding protein, putative, expressed	34.05	10.2461	10.1276	-1.73258	-1.74936	down
Os01g0143900	LOC_Os01g05064	expressed protein	53.1514	10.259	5.94593	-2.37322	-3.16013	down
Os05g0536225			3.72932	10.267	16.7625	1.46103	2.16825	up
Os10g0124100	LOC_Os10g03550	expressed protein	40.0781	10.3538	11.3833	-1.95266	-1.81589	down
Os03g0116000	LOC_Os03g02480	inner membrane protein, putative, expressed	4.50815	10.4046	9.27889	1.20661	1.04142	up
Os01g0751600	LOC_Os01g54810	lipase, putative, expressed	76.5913	10.4557	7.69198	-2.87289	-3.31575	down
Rice_newGene_3238			5.08973	10.4785	12.7653	1.04177	1.32657	up
Rice_newGene_1268			33.7569	10.5289	6.39833	-1.68083	-2.39942	down
Os06g0219400	LOC_Os06g11600	growth regulator related protein, putative, expressed	23.097	10.5625	6.86223	-1.12875	-1.75096	down
Os07g0419200	LOC_Os07g23720	B4-BTB4 - Bric-a-Brac, Tramtrack, Broad Complex BTB domain with B4 subfamily conserved sequence, expressed	38.8289	10.5998	8.57072	-1.87309	-2.17964	down
Os02g0250600	LOC_Os02g15250	late embryogenesis abundant domain-containing protein, putative, expressed	30.7729	10.6537	9.55016	-1.53031	-1.68806	down
Os01g0793550			33.5803	10.6704	8.9473	-1.654	-1.90809	down
Os03g0698500	LOC_Os03g49150	yippee zinc-binding protein, putative, expressed	25.142	10.7107	10.5749	-1.23104	-1.24946	down
Rice_newGene_120			48.2948	10.7197	7.97233	-2.1716	-2.59879	down
Os03g0723400	LOC_Os03g51350	expressed protein	24.5579	10.7325	6.73853	-1.1942	-1.86568	down
Os05g0446800	LOC_Os05g37434	arginyl-tRNA--protein transferase 1, putative, expressed	23.9078	10.733	7.03356	-1.15543	-1.76515	down
Os08g0160500	LOC_Os08g06380	CSLF6 - cellulose synthase-like family F; beta1,3;1,4 glucan synthase, expressed	31.1182	10.7407	13.8471	-1.53467	-1.16817	down
Os11g0112800	LOC_Os11g02150	saposin-like type B, region 1 family protein, putative, expressed	33.7316	10.7964	9.55949	-1.64355	-1.81909	down
Os01g0665200	LOC_Os01g47530	CGMC_MAPKCMGC_2.6 - CGMC includes CDA, MAPK, GSK3, and CLKC kinases, expressed	22.2141	10.8061	7.82041	-1.03963	-1.50616	down
Os05g0586500	LOC_Os05g50920	transmembrane amino acid transporter protein, putative, expressed	28.9496	10.8354	13.2671	-1.41779	-1.12569	down
Os11g0660700	LOC_Os11g43914	expressed protein	25.6467	10.8369	10.1808	-1.24282	-1.33292	down
Os01g0778100	LOC_Os01g57020	expressed protein	66.8697	10.8483	13.4428	-2.62388	-2.31452	down
Os02g0697700	LOC_Os02g47000	expressed protein	36.6554	10.8833	9.28013	-1.75191	-1.98181	down
Os02g0222500	LOC_Os02g12939	expressed protein	4.39033	11.1525	10.905	1.34496	1.31259	up
Os02g0793900	LOC_Os02g55080	snf1-related kinase interactor 2, putative, expressed	54.7763	11.1652	10.4535	-2.29455	-2.38957	down
Rice_newGene_1604			4.03295	11.2168	14.2137	1.47576	1.81737	up
Os01g0750600	LOC_Os01g54700	retrotransposon protein, putative, unclassified, expressed	61.2579	11.2245	10.8128	-2.44824	-2.50216	down
Os04g0609600	LOC_Os04g52000	protein phosphatase 2C, putative, expressed	35.4165	11.2434	12.9473	-1.65534	-1.45177	down
Os04g0471400	LOC_Os04g39560	expressed protein	54.3352	11.2872	6.82791	-2.2672	-2.99237	down
Os03g0159600	LOC_Os03g06360	late embryogenesis abundant protein D-34, putative, expressed	31.4736	11.3298	13.9315	-1.47402	-1.17579	down
Os05g0413200	LOC_Os05g34170	tubulin/FtsZ domain containing protein, putative, expressed	4.16333	11.347	11.0448	1.4465	1.40756	up
Os04g0496700	LOC_Os04g41930	expressed protein	27.3165	11.4718	11.4886	-1.25168	-1.24957	down
Os12g0165900	LOC_Os12g06870	OsNucAP2 - Putative Nucleoporin Autopeptidase homologue, expressed	27.3008	11.4885	13.3965	-1.24876	-1.02709	down
Os03g0268200	LOC_Os03g16130	CAMK_CAMK_like_ULKh_APGy.2 - CAMK includes calcium/calmodulin depedent protein kinases, expressed	28.2242	11.5087	11.1732	-1.29422	-1.3369	down
Os10g0561400	LOC_Os10g41200	MYB family transcription factor, putative, expressed	33.6811	11.5089	16.377	-1.54919	-1.04027	down
Os11g0207000	LOC_Os11g10060	transcriptional corepressor SEUSS, putative	24.5454	11.6557	12.2651	-1.07442	-1.00089	down
Os08g0110700	LOC_Os08g01920	SGR2, putative, expressed	35.3884	11.6601	10.3687	-1.60169	-1.77104	down
Os11g0282900	-		109.349	11.7058	27.5688	-3.22364	-1.98783	down
Os01g0160150			24.0805	11.7165	7.92582	-1.03932	-1.60323	down
Os04g0625900	LOC_Os04g53450	expressed protein	5.53739	11.7736	11.1239	1.08828	1.00639	up
Os12g0437800	LOC_Os12g25090	expressed protein	1.08469	11.7796	5.22749	3.44094	2.26884	up
Os08g0104600	LOC_Os08g01380	2Fe-2S iron-sulfur cluster binding domain containing protein, expressed	5.1997	11.9175	26.4986	1.19658	2.34942	up
Os02g0761500	LOC_Os02g52400		33.7721	11.9943	13.1179	-1.49348	-1.3643	down
Os05g0567600	LOC_Os05g49240	homeodomain-related, putative, expressed	31.2557	12.0765	13.9754	-1.37192	-1.16123	down
Os05g0542150			2.30244	12.1142	5.17917	2.39546	1.16956	up
Os03g0250000	LOC_Os03g14590	calcium-binding EF hand family protein, putative, expressed	29.5559	12.1153	7.94936	-1.28661	-1.89453	down
Os04g0679900	LOC_Os04g58330	expressed protein	41.5136	12.1486	8.1178	-1.77279	-2.35442	down
Os01g0629900	LOC_Os01g43910	CGMC_MAPKCMGC_2.4 - CGMC includes CDA, MAPK, GSK3, and CLKC kinases, expressed	60.9978	12.1755	18.0368	-2.32478	-1.75781	down
Os03g0160100	LOC_Os03g06410	protein kinase domain containing protein, expressed	30.398	12.1778	13.8652	-1.31972	-1.13251	down
Os01g0323000	LOC_Os01g21960	serine/threonine-protein kinase, putative, expressed	25.663	12.1903	9.75604	-1.07396	-1.39532	down
Os01g0706600	LOC_Os01g51030	expressed protein	44.6148	12.2988	9.17324	-1.859	-2.28202	down
Os09g0381100	LOC_Os09g21340	nucleobase-ascorbate transporter, putative, expressed	29.3617	12.3599	6.321	-1.24827	-2.21571	down
Os03g0168100	LOC_Os03g07180	embryonic protein DC-8, putative, expressed	36.432	12.3614	14.227	-1.55936	-1.35657	down
Os12g0115300	LOC_Os12g02330	LTPL13 - Protease inhibitor/seed storage/LTP family protein precursor, expressed	31.5818	12.3892	9.81491	-1.35001	-1.68605	down
Os05g0108100	LOC_Os05g01760	lysine ketoglutarate reductase trans-splicing related 1, putative, expressed	28.1087	12.4524	6.69166	-1.17459	-2.07058	down
Os04g0511200	LOC_Os04g43200	caleosin related protein, putative, expressed	93.0543	12.5251	15.2988	-2.89325	-2.60465	down
Os07g0424400	LOC_Os07g24190	CESA3 - cellulose synthase, expressed	30.6432	12.6231	10.3171	-1.27951	-1.57053	down
Os09g0346500	LOC_Os09g17740	chlorophyll A-B binding protein, putative, expressed	5.29631	12.6287	29.6111	1.25365	2.48308	up
Os05g0330600	LOC_Os05g26620	PROLM14 - Prolamin precursor, putative, expressed	65.3564	12.6609	14.9637	-2.36795	-2.12686	down
Os03g0132800	LOC_Os03g04050	protein kinase family protein, putative, expressed	50.5479	12.7451	25.0944	-1.98771	-1.01029	down
Os01g0971100	LOC_Os01g73960	drought induced 19 protein, putative, expressed	51.9602	12.7959	9.34379	-2.02173	-2.47533	down
Os09g0272600	LOC_Os09g10010	expressed protein	3.81363	12.8401	9.4002	1.75142	1.30153	up
Os01g0750666			69.3663	12.8458	13.6685	-2.43294	-2.34338	down
Os01g0822900	LOC_Os01g60740	LTPL16 - Protease inhibitor/seed storage/LTP family protein precursor, expressed	29.922	12.8527	6.43451	-1.21914	-2.21731	down
Os08g0113300	LOC_Os08g02140	STIP1 homology and U box-containing protein 1, putative, expressed	29.5005	12.8609	9.28809	-1.19775	-1.66728	down
Os01g0594500	LOC_Os01g41140	THION18 - Plant thionin family protein precursor, expressed	53.9372	13.0227	10.7772	-2.05025	-2.3233	down
Os01g0528800	LOC_Os01g34480	NAD dependent epimerase/dehydratase family protein, putative, expressed	42.7819	13.0237	17.1354	-1.71586	-1.32002	down
Os06g0651300	LOC_Os06g44200	ZOS6-06 - C2H2 zinc finger protein, expressed	29.3035	13.0413	13.4886	-1.16799	-1.11933	down
Os08g0277900	LOC_Os08g17600	SNARE domain containing protein, putative, expressed	32.6664	13.1753	15.4566	-1.30997	-1.07958	down
Os09g0354900	LOC_Os09g18560	hypothetical protein	4.24905	13.2287	13.7448	1.63846	1.69367	up
Os02g0621500	LOC_Os02g40810	Zinc finger, ZZ type domain containing protein, expressed	31.7216	13.2601	12.1842	-1.25838	-1.38045	down
Os11g0474100	LOC_Os11g28420	expressed protein	54.5823	13.5367	23.443	-2.01156	-1.21928	down
Os02g0488600	LOC_Os02g28600	OsFBX50 - F-box domain containing protein	36.847	13.5887	14.716	-1.43914	-1.32416	down
Os02g0770600	LOC_Os02g53110	expressed protein	31.501	13.5986	10.196	-1.21194	-1.6274	down
Os05g0163400	LOC_Os05g07070	zinc finger, C3HC4 type domain containing protein, expressed	35.3136	13.6392	10.4957	-1.37247	-1.75043	down
Os08g0508500	LOC_Os08g39810	retrotransposon protein, putative, unclassified, expressed	41.8716	13.6561	18.2603	-1.61643	-1.19726	down
Os10g0389500	LOC_Os10g25060	expressed protein	29.1209	13.7478	9.67084	-1.08285	-1.59034	down
Os12g0124500	LOC_Os12g03110	ZF-HD protein dimerisation region containing protein, expressed	122.267	13.8956	10.6803	-3.13734	-3.51701	down
Os08g0546400	LOC_Os08g43300	UBX domain-containing protein, putative, expressed	28.7403	13.9318	12.5496	-1.0447	-1.19544	down
Os01g0958200	LOC_Os01g72810	secreted glycoprotein, putative, expressed	234.902	13.9416	9.68316	-4.07459	-4.60044	down
Os01g0728700	LOC_Os01g52830	DUF1264 domain containing protein, putative, expressed	30.2609	14.0812	9.54259	-1.10368	-1.665	down
Os03g0128700	LOC_Os03g03660	CAMK_CAMK_like.17 - CAMK includes calcium/calmodulin depedent protein kinases, expressed	50.1171	14.0867	11.2306	-1.83097	-2.15787	down
Os05g0426300	LOC_Os05g35190	powdery mildew resistant protein 5, putative, expressed	33.0176	14.1065	9.8104	-1.22687	-1.75085	down
Os07g0422250			59.7031	14.1459	10.3443	-2.07742	-2.52897	down
Os08g0160901			48.6708	14.2185	18.6742	-1.77529	-1.38201	down
Os03g0729100	LOC_Os03g51930	expressed protein	45.3814	14.2374	8.87401	-1.67241	-2.35444	down
Os01g0960500	LOC_Os01g73000	copine, putative, expressed	85.6622	14.2511	14.0875	-2.58759	-2.60424	down
Os10g0365200	-		67.3328	14.2695	20.4776	-2.23837	-1.71726	down
Os04g0548300	LOC_Os04g46310	HEAT repeat family protein, putative, expressed	6.2316	14.5061	13.7412	1.21899	1.14083	up
Os01g0905700	LOC_Os01g67850	zinc finger, RING-type, putative, expressed	34.724	14.5356	8.34508	-1.25634	-2.05694	down
Os07g0606900	LOC_Os07g41600	proline-rich protein, putative, expressed	32.5022	14.6004	14.2899	-1.15454	-1.18554	down
Os01g0891350			31.6226	14.6293	14.6429	-1.1121	-1.11075	down
Os03g0410300	LOC_Os03g29680	EARLY flowering protein, putative, expressed	40.7189	14.7499	12.6332	-1.46499	-1.68848	down
Os09g0453300	LOC_Os09g27990	annexin, putative, expressed	49.1674	14.7521	14.5518	-1.73678	-1.7565	down
Os03g0704700	LOC_Os03g49770	oxysterol-binding protein, putative, expressed	67.0002	14.7669	16.267	-2.1818	-2.04222	down
Os03g0169100	LOC_Os03g07300	ribulose-phosphate 3-epimerase, chloroplast precursor, putative, expressed	31.3631	14.7939	13.106	-1.08407	-1.25884	down
Os06g0307500			4.67902	14.848	10.4044	1.66599	1.15292	up
Os04g0645600	LOC_Os04g55260	thiamine-repressible mitochondrial transport protein THI74, putative, expressed	33.0912	14.962	12.2946	-1.14514	-1.42842	down
Os03g0206100	LOC_Os03g10820	expressed protein	34.0975	15.0562	10.3085	-1.17931	-1.72583	down
Os03g0226600	LOC_Os03g12550	expressed protein	50.4377	15.1101	13.7686	-1.73899	-1.87312	down
Os02g0807000	LOC_Os02g56310	calcium-dependent protein kinase isoform AK1, putative, expressed	37.7584	15.1507	15.0172	-1.31741	-1.33018	down
Os08g0469600	LOC_Os08g36580	expressed protein	36.7511	15.2223	16.3687	-1.2716	-1.16685	down
Os03g0650800	LOC_Os03g44800	DUF593 domain containing protein, expressed	32.536	15.2959	10.0376	-1.08889	-1.69662	down
Os12g0574500	-		1.55272	15.3389	4.39912	3.30433	1.50242	up
Os04g0173800	LOC_Os04g09390	HEV3 - Hevein family protein precursor, expressed	96.8014	15.5137	5.70186	-2.64149	-4.08552	down
Os01g0855000	LOC_Os01g63580	glycerol-3-phosphate acyltransferase, putative, expressed	49.6796	15.719	17.0267	-1.66015	-1.54486	down
Os09g0491780			6.30656	15.7416	28.3552	1.31966	2.16869	up
Os08g0480400	LOC_Os08g37470	2-aminoethanethiol dioxygenase, putative, expressed	37.3567	15.8028	4.1821	-1.24119	-3.15907	down
Os01g0702450	LOC_Os01g50700	dehydrin family protein, expressed	68.2476	15.8109	12.7662	-2.10986	-2.41845	down
Os10g0528651			53.0602	15.9387	15.8275	-1.7351	-1.7452	down
Os05g0159000	LOC_Os05g06690	HECT-domain domain containing protein, expressed	37.3778	16.0666	14.0135	-1.21812	-1.41536	down
Os10g0388900	LOC_Os10g25000	expressed protein	4.82048	16.5187	9.68126	1.77685	1.00602	up
Os04g0532800	LOC_Os04g45020	MYB family transcription factor, putative, expressed	48.0263	16.8604	12.0218	-1.51019	-1.99817	down
Os10g0577200	LOC_Os10g42650	retrotransposon protein, putative, unclassified, expressed	34.0913	16.8847	13.6508	-1.01369	-1.32042	down
Os03g0701600	LOC_Os03g49490	expressed protein	48.1342	16.9677	16.8086	-1.50427	-1.51787	down
Rice_newGene_2464			39.0018	17.2716	16.4631	-1.17514	-1.2443	down
Os03g0116333			64.3542	17.2979	21.3367	-1.89544	-1.5927	down
Os03g0265800	LOC_Os03g15910	membrane protein, putative, expressed	43.4222	17.3156	14.8378	-1.32636	-1.54915	down
Os05g0218100	LOC_Os05g12670	expressed protein	82.3464	17.3216	27.2852	-2.24913	-1.59359	down
Os02g0773200	LOC_Os02g53320	universal stress protein domain containing protein, putative, expressed	36.7291	17.3308	7.50893	-1.08359	-2.29024	down
Os04g0510600	LOC_Os04g43160	expressed protein	135.072	17.4613	25.3408	-2.9515	-2.4142	down
Os06g0261300	LOC_Os06g14870	expressed protein	0.422018	17.4656	13.6488	5.37107	5.01533	up
Os08g0338500	LOC_Os08g25070	PME/invertase inhibitor, putative, expressed	7.67863	17.5726	35.8222	1.19441	2.22193	up
Os09g0308900	LOC_Os09g13870	lipid phosphatase protein, putative, expressed	47.5332	17.6818	12.1767	-1.42667	-1.96481	down
Os02g0761400	LOC_Os02g52390	M16 domain containing zinc peptidase, putative, expressed	6.67149	17.7418	13.8577	1.41107	1.05461	up
Os01g0309900	LOC_Os01g20840	lipase class 3 family protein, putative, expressed	36.2483	17.7983	10.5918	-1.02617	-1.77497	down
Os07g0607400	LOC_Os07g41650	pectinesterase, putative, expressed	117.729	17.8197	20.3011	-2.72392	-2.53584	down
Rice_newGene_1569			41.622	17.9141	8.28437	-1.21625	-2.32888	down
Os07g0663300	LOC_Os07g46820	CUG-BP- and ETR-3-like factor 5, putative, expressed	42.3345	18.1149	20.8006	-1.22466	-1.02521	down
Os03g0756400	LOC_Os03g54920	expressed protein	82.9478	18.1339	11.6012	-2.19351	-2.83794	down
Os01g0729700	-		190.875	18.1449	10.0799	-3.39499	-4.24307	down
Os03g0299700	LOC_Os03g18779	expressed protein	1.44646	18.4215	20.8443	3.67079	3.84905	up
Os01g0393400	LOC_Os01g29870	multidrug resistance protein 9, putative, expressed	44.4037	18.5597	22.1075	-1.2585	-1.00614	down
Os04g0430600	LOC_Os04g35130	expressed protein	55.5995	18.6696	24.4569	-1.57438	-1.18483	down
Os06g0595800	LOC_Os06g39470	transferase family protein, putative, expressed	110.911	18.6978	24.2623	-2.56846	-2.19261	down
Os02g0684500	LOC_Os02g45940	Core histone H2A/H2B/H3/H4 domain containing protein, putative, expressed	5.72897	18.7038	13.4085	1.70698	1.2268	up
Os11g0704800	LOC_Os11g47840	OsRhmbd18 - Putative Rhomboid homologue, expressed	41.8414	18.7822	18.0924	-1.15557	-1.20955	down
Os02g0530300	LOC_Os02g32840	zinc finger A20 and AN1 domain-containing stress-associated protein, putative, expressed	863.611	18.8214	16.7158	-5.51994	-5.6911	down
Os03g0322900	LOC_Os03g20680	late embryogenesis abundant protein 1, putative, expressed	41.3356	18.9011	11.1774	-1.12891	-1.8868	down
Os06g0171900	LOC_Os06g07540	WD-40 repeat family protein, putative, expressed	66.3043	18.9646	24.9916	-1.8058	-1.40766	down
Os02g0697650			8.47564	19.066	21.7742	1.16961	1.36123	up
Rice_newGene_617			1.84459	19.1479	17.3779	3.37581	3.23588	up
Os05g0515400	LOC_Os05g43920	auxin response factor 14, putative, expressed	53.2794	19.2437	17.7658	-1.4692	-1.58448	down
Os05g0102500	LOC_Os05g01210	expressed protein	91.2291	19.2752	16.2016	-2.24275	-2.49336	down
Os03g0115000	LOC_Os03g02400	plastocyanin-like domain containing protein, putative, expressed	39.7926	19.3962	14.3785	-1.03673	-1.46859	down
Os04g0589800	LOC_Os04g49980	late embryogenesis abundant group 1, putative, expressed	52.8874	19.6794	9.52468	-1.42624	-2.47318	down
Os08g0154251			7.89596	19.7133	30.3639	1.31998	1.94317	up
Os01g0667700	LOC_Os01g47740	zinc finger, C3HC4 type domain containing protein, expressed	57.6631	19.8921	12.3732	-1.53545	-2.22043	down
Os07g0603900	LOC_Os07g41260	PPR repeat domain containing protein, putative, expressed	9.41437	19.9813	19.7486	1.08571	1.06881	up
Os03g0693000	LOC_Os03g48660	DUF1336 domain containing protein, expressed	72.8088	20.0626	21.1745	-1.8596	-1.78179	down
Rice_newGene_61			41.4186	20.0924	18.0819	-1.04363	-1.19574	down
Os04g0196300	LOC_Os04g11980	expressed protein	43.49	20.5356	19.109	-1.08256	-1.18643	down
Os01g0276300	LOC_Os01g16920	embryonic protein DC-8, putative, expressed	58.8751	20.8439	17.9332	-1.49803	-1.71502	down
Os04g0510900	LOC_Os04g43170	caleosin related protein, putative, expressed	71.8395	20.9906	15.376	-1.77503	-2.2241	down
Os07g0689800	LOC_Os07g49000	DNAJ heat shock N-terminal domain-containing protein, putative, expressed	55.6591	21.1033	22.9699	-1.39915	-1.27687	down
Os01g0386600	LOC_Os01g28980	proton-dependent oligopeptide transport, putative, expressed	45.0376	21.1331	13.268	-1.09163	-1.76317	down
Os01g0728400	LOC_Os01g52810	expressed protein	49.2151	21.1579	21.5651	-1.2179	-1.1904	down
Os04g0549600	LOC_Os04g46390	chaperone protein dnaJ, putative, expressed	55.2609	21.3073	26.0474	-1.37491	-1.08512	down
Os05g0198200	LOC_Os05g10930	OsGrx_C15 - glutaredoxin subgroup III, expressed	83.3525	21.3581	18.1435	-1.96444	-2.19977	down
Os03g0116300			79.7124	21.5811	19.707	-1.88504	-2.01609	down
Os01g0891300	LOC_Os01g66720	NADP-dependent oxidoreductase, putative, expressed	58.6177	21.608	21.9847	-1.43977	-1.41484	down
Os03g0307500	-		61.8602	21.7241	15.9839	-1.50972	-1.95239	down
Os06g0173800	LOC_Os06g07700	conserved hypothetical protein	7.81969	21.795	20.4525	1.47882	1.38709	up
Os03g0592500	LOC_Os03g39610	chlorophyll A-B binding protein, putative, expressed	10.6776	21.8007	65.5972	1.02978	2.61904	up
Os08g0109250			55.3391	22.2701	27.2205	-1.31319	-1.0236	down
Os01g0356800	LOC_Os01g25450	AIG1 family protein, expressed	47.821	22.3333	17.7826	-1.09844	-1.42717	down
Os03g0340601			50.6935	22.3865	20.7066	-1.17917	-1.29171	down
Os02g0655800	LOC_Os02g43870	inactive receptor kinase At2g26730 precursor, putative, expressed	46.2293	22.4394	19.6166	-1.04278	-1.23673	down
Os02g0133100	LOC_Os02g04020	expressed protein	62.0486	22.4955	22.5424	-1.46376	-1.46076	down
Os09g0468850			45.8331	22.6748	14.3833	-1.0153	-1.672	down
Os06g0264800	LOC_Os06g15400	expressed protein	1.25143	22.7135	30.1784	4.1819	4.59187	up
Os05g0306000	LOC_Os05g24020	emp24/gp25L/p24 family protein, putative, expressed	46.7838	22.8231	20.1211	-1.03551	-1.2173	down
Os02g0641300	LOC_Os02g42850	MYB family transcription factor, putative, expressed	147.544	22.8323	22.48	-2.69199	-2.71443	down
Os08g0104400	LOC_Os08g01370	expressed protein	89.84	23.0753	18.9724	-1.96101	-2.24346	down
Os12g0477400	LOC_Os12g29330	no apical meristem protein, putative, expressed	119.36	23.0922	16.1762	-2.36984	-2.88337	down
Os03g0837100	LOC_Os03g62090	CESA5 - cellulose synthase, expressed	47.7773	23.2488	20.3033	-1.03917	-1.23461	down
Os04g0649100	LOC_Os04g55560	AP2 domain containing protein, expressed	116.675	23.5581	11.8726	-2.30821	-3.29679	down
Os08g0320900	LOC_Os08g23170	expressed protein	69.1547	23.5683	19.9372	-1.55298	-1.79436	down
Os03g0314100	LOC_Os03g19960	ATP-dependent RNA helicase, putative, expressed	51.0037	23.6787	22.3639	-1.10701	-1.18943	down
Os09g0571400	LOC_Os09g39780	peptidyl-prolyl cis-trans isomerase, putative, expressed	10.37	23.7074	33.7148	1.19292	1.70097	up
Os02g0104200	LOC_Os02g01360	OsMADS60 - MADS-box family gene with MIKCc type-box, expressed	55.1346	23.714	24.1572	-1.21722	-1.1905	down
Os03g0107800	LOC_Os03g01750	dual specificity protein phosphatase, putative, expressed	52.1544	23.7327	20.3516	-1.13591	-1.35765	down
Os11g0210500	LOC_Os11g10510	dehydrogenase, putative, expressed	52.032	23.8506	7.1788	-1.12538	-2.85758	down
Os10g0540050			75.31	23.9427	23.6978	-1.65326	-1.66809	down
Os08g0307601	-		136.678	24.1686	9.28968	-2.49957	-3.879	down
Os10g0565300	LOC_Os10g41560	expressed protein	49.3192	24.2302	19.4578	-1.02534	-1.3418	down
Os07g0695800	LOC_Os07g49520	2-oxoglutarate dehydrogenase E1 component, mitochondrial precursor, putative, expressed	10.1561	24.3472	20.881	1.26141	1.03985	up
Os05g0349800	LOC_Os05g28210	small hydrophilic plant seed protein, putative, expressed	99.2334	24.4556	14.6776	-2.02066	-2.75721	down
Os09g0298500	LOC_Os09g12720	zinc finger, C3HC4 type domain containing protein, expressed	61.8486	24.5298	25.0754	-1.33421	-1.30247	down
Os04g0284900	LOC_Os04g21710	expressed protein	87.7677	24.8464	35.3308	-1.82066	-1.31277	down
Os10g0464100	LOC_Os10g32710	WD domain, G-beta repeat domain containing protein, expressed	65.5826	24.8572	31.7101	-1.39965	-1.04837	down
Os04g0528000	LOC_Os04g44580	expressed protein	5.61981	24.9146	15.7485	2.1484	1.48663	up
Os11g0198250			90.9194	24.9771	18.9226	-1.86398	-2.26448	down
Os02g0690200	LOC_Os02g46480	expressed protein	56.6233	25.1075	18.5261	-1.17328	-1.61184	down
Os02g0709300	LOC_Os02g47950	expressed protein	95.3836	25.5231	15.5059	-1.90194	-2.62092	down
Os02g0756850	-		11.8543	25.5235	27.2575	1.10642	1.20124	up
Os06g0184800	LOC_Os06g08564	OsRCI2-8 - Putative low temperature and salt responsive protein, expressed	61.0868	25.5498	26.7723	-1.25755	-1.19012	down
Os06g0473700	LOC_Os06g27910	oleosin, putative, expressed	78.1786	25.6124	14.2848	-1.60993	-2.45229	down
Os01g0124401			127.551	25.7365	4.89312	-2.30919	-4.70418	down
Os06g0589500	LOC_Os06g38960	expressed protein	56.6511	25.8689	14.3429	-1.13088	-1.98177	down
Os03g0696000	LOC_Os03g48950	expressed protein	57.1436	25.8926	26.1018	-1.14205	-1.13044	down
Os05g0196400	LOC_Os05g10754	expressed protein	71.247	26.2802	34.8952	-1.43885	-1.0298	down
Os06g0526400	-		88.8777	26.9032	10.2726	-1.72405	-3.11302	down
Os01g0692700	LOC_Os01g49770	zinc finger, C3HC4 type domain containing protein, expressed	68.6637	26.9411	27.2109	-1.34974	-1.33536	down
Os01g0625200	LOC_Os01g43580	kinesin motor domain containing protein, putative, expressed	90.0753	27.0094	20.3616	-1.73767	-2.14528	down
Os02g0709200	LOC_Os02g47940	aminotransferase, classes I and II, domain containing protein, expressed	81.964	27.1875	21.9174	-1.59205	-1.90291	down
Os05g0490800	LOC_Os05g41180	peptidase, T1 family, putative, expressed	12.3046	27.3223	35.2285	1.15088	1.51755	up
Os05g0140800	LOC_Os05g04870	oxidoreductase, short chain dehydrogenase/reductase family protein, putative, expressed	57.6338	27.5777	20.1731	-1.06341	-1.51448	down
Os12g0225200	LOC_Os12g12370	outer envelope protein, putative, expressed	161.683	27.6024	47.0189	-2.5503	-1.78185	down
Os07g0173200	LOC_Os07g07680	frigida, putative, expressed	61.3173	27.8423	29.6915	-1.13901	-1.04624	down
Os02g0702500	LOC_Os02g47410	protein kinase, putative, expressed	86.8702	27.9503	24.9028	-1.636	-1.80255	down
Os05g0413332			8.53861	27.9694	25.1492	1.71178	1.55844	up
Os09g0499000	LOC_Os09g32330	expressed protein	61.8617	28.0516	25.5053	-1.14096	-1.27825	down
Os11g0211800	LOC_Os11g10590	hypothetical protein	153.19	28.3498	5.60711	-2.43391	-4.77192	down
Os04g0185500	LOC_Os04g10680	zinc finger, C3HC4 type domain containing protein, expressed	63.1994	28.8476	24.5318	-1.13146	-1.36526	down
Os07g0133601			86.8064	29.0757	38.4904	-1.57799	-1.1733	down
Os06g0166000	LOC_Os06g07000	OsFBL28 - F-box domain and LRR containing protein, expressed	71.3177	29.1401	20.0395	-1.29125	-1.83141	down
Os05g0584600	LOC_Os05g50750	AAA family ATPase, putative, expressed	62.7345	29.1948	24.3928	-1.10355	-1.36281	down
Os01g0265200	LOC_Os01g16040	mitochondrial carrier protein, putative, expressed	196.769	29.5599	26.0379	-2.73479	-2.91782	down
Os07g0557100	LOC_Os07g37100	nucleoside transporter, putative, expressed	159.802	29.8922	23.9535	-2.41844	-2.73798	down
Os09g0244600	LOC_Os09g06950	expressed protein	4.04306	30.3213	36.324	2.90681	3.1674	up
Os06g0175400	LOC_Os06g07820	BSD domain containing protein, expressed	79.1539	30.7056	27.8233	-1.36616	-1.50837	down
Os04g0624000	LOC_Os04g53240	autophagy-related protein, putative, expressed	98.9093	30.7968	29.6481	-1.68333	-1.73817	down
Os07g0176300	-		15.1329	31.126	30.9497	1.04043	1.03224	up
Os01g0156300	LOC_Os01g06340	expressed protein	11.6842	31.1969	54.2277	1.41684	2.21447	up
Os04g0581300	LOC_Os04g49220	mitochondrial import inner membrane translocase subunit Tim, putative	14.3145	31.431	36.6331	1.13471	1.35567	up
Os06g0665500	LOC_Os06g45480	hydrolase, putative, expressed	565.17	31.6027	68.5866	-4.16057	-3.04269	down
Os06g0607100	LOC_Os06g40500	expressed protein	237.456	32.1875	36.7232	-2.88309	-2.6929	down
Os08g0160600	-		106.827	32.3197	39.5152	-1.72479	-1.4348	down
Rice_newGene_2390			72.9541	32.4161	30.4924	-1.17028	-1.25854	down
Os07g0573200	LOC_Os07g38570	expressed protein	119.165	32.8216	18.536	-1.86024	-2.68456	down
Os04g0534500	LOC_Os04g45200	DNA binding protein, putative, expressed	74.2131	33.8333	9.12653	-1.13323	-3.02354	down
Os07g0674800	LOC_Os07g47790	AP2 domain containing protein, expressed	77.783	33.861	18.9362	-1.19983	-2.03831	down
Os05g0477200	LOC_Os05g39950	DUF623 domain containing protein, expressed	334.123	34.0192	24.3515	-3.29596	-3.7783	down
Os09g0321900	LOC_Os09g15320	ubiquitin-conjugating enzyme, putative, expressed	159.678	34.2702	57.4125	-2.22013	-1.47572	down
Os11g0251400	LOC_Os11g14544	expressed protein	89.3206	34.5251	38.2668	-1.37135	-1.2229	down
Os01g0783500	LOC_Os01g57450	universal stress protein domain containing protein, putative, expressed	93.4808	34.5745	31.8095	-1.43496	-1.55521	down
Os03g0115800	LOC_Os03g02470	expressed protein	0.079539	34.7779	17.542	8.77229	7.78494	up
Os12g0158600	LOC_Os12g06180	HVA22, putative, expressed	97.7725	35.0742	44.7537	-1.47902	-1.12742	down
Os03g0268300	LOC_Os03g16140	digalactosyldiacylglycerol synthase, chloroplast precursor, putative, expressed	92.4332	35.264	35.9666	-1.39022	-1.36175	down
Rice_newGene_3241			17.4489	35.7849	43.5309	1.03621	1.3189	up
Os03g0736700	LOC_Os03g52670	GRAM domain containing protein, expressed	134.841	36.205	54.4903	-1.89699	-1.30718	down
Os01g0282800	LOC_Os01g18050	tubulin/FtsZ domain containing protein, putative, expressed	10.3479	37.5081	28.5218	1.85786	1.46273	up
Os03g0607200	LOC_Os03g41060	GASR2 - Gibberellin-regulated GASA/GAST/Snakin family protein precursor, putative, expressed	86.8282	37.6511	32.2691	-1.20547	-1.42801	down
Os11g0115400	LOC_Os11g02369	LTPL7 - Protease inhibitor/seed storage/LTP family protein precursor, expressed	148.305	37.8453	17.594	-1.97038	-3.07541	down
Os11g0128300	LOC_Os11g03420	ZF-HD protein dimerisation region containing protein, expressed	227.781	38.4186	22.8211	-2.56777	-3.31921	down
Os10g0542100	LOC_Os10g39610	expressed protein	103.442	39.4845	30.0183	-1.38946	-1.78491	down
Os07g0590700	LOC_Os07g40130	retrotransposon protein, putative, Ty3-gypsy subclass, expressed	112.516	40.3377	51.542	-1.47993	-1.12631	down
Os01g0661500	LOC_Os01g47262	AMSH-like protease, putative, expressed	97.3061	40.3836	34.5577	-1.26876	-1.49352	down
Os08g0127900	LOC_Os08g03410	glutelin, putative, expressed	235.809	40.5295	13.6217	-2.54057	-4.11364	down
Os01g0917100	LOC_Os01g68820	expressed protein	97.9825	40.9397	0.226882	-1.25902	-8.75444	down
Os04g0559400	LOC_Os04g47190	aminotransferase domain containing protein, putative, expressed	85.535	41.3332	22.7483	-1.04922	-1.91076	down
Os02g0176400	LOC_Os02g07980	expressed protein	91.7675	41.957	31.2432	-1.12907	-1.55444	down
Os07g0586200	LOC_Os07g39750	GDSL-like lipase/acylhydrolase, putative, expressed	127.891	42.1394	55.4214	-1.60167	-1.2064	down
Os03g0180100	LOC_Os03g08250	expressed protein	19.2439	42.472	39.1182	1.14211	1.02344	up
Os03g0841700	LOC_Os03g62490	prohibitin-2, putative, expressed	12.366	42.6576	52.1532	1.78642	2.07638	up
Os07g0625400	LOC_Os07g43240	SKP1-like protein 1B, putative, expressed	17.9271	43.406	45.8523	1.27575	1.35485	up
Os03g0143400	LOC_Os03g04970	T-complex protein, putative, expressed	20.3603	43.8379	41.8068	1.10642	1.03798	up
Os05g0536200	LOC_Os05g45950	outer mitochondrial membrane porin, putative, expressed	16.9969	44.3422	56.4407	1.38341	1.73146	up
Os07g0480900	LOC_Os07g29760	cysteine proteinase A494 precursor, putative, expressed	90.4942	44.4286	30.3368	-1.02634	-1.57676	down
Os01g0328700	LOC_Os01g22520	dihydrolipoyl dehydrogenase 1, mitochondrial precursor, putative, expressed	19.8103	44.4301	47.0773	1.16529	1.24878	up
Os02g0514500	LOC_Os02g31030	glycerophosphoryl diester phosphodiesterase family protein, putative, expressed	5.34592	44.6345	20.1421	3.06165	1.9137	up
Os07g0555050			144.873	45.0448	55.0079	-1.68536	-1.39708	down
Os04g0470100	LOC_Os04g39440	ras-related protein, putative, expressed	160.289	45.8695	43.2323	-1.80507	-1.89049	down
Os07g0208533			94.1077	45.8979	41.083	-1.03588	-1.19577	down
Os09g0324000	LOC_Os09g15520	oleosin, putative, expressed	125.531	46.2783	41.7668	-1.43964	-1.58762	down
Os01g0881900	LOC_Os01g65920	F-box/LRR-repeat protein 2, putative, expressed	110.139	46.6949	34.2027	-1.23799	-1.68714	down
Os12g0291100	LOC_Os12g19381	ribulose bisphosphate carboxylase small chain, chloroplast precursor, putative, expressed	17.6098	47.3411	90.0099	1.42671	2.3537	up
Os02g0135900	LOC_Os02g04330	5-AMP-activated protein kinase beta-1 subunit-related, putative, expressed	170.106	48.2563	61.2658	-1.81765	-1.47328	down
Os07g0555000	LOC_Os07g36920	OsFBX255 - F-box domain containing protein, expressed	107.605	49.1084	40.6077	-1.1317	-1.40592	down
Os01g0757600	LOC_Os01g55280	expressed protein	113.071	49.5752	48.8704	-1.18954	-1.2102	down
Os01g0720400	LOC_Os01g52230	phosphoethanolamine/phosphocholine phosphatase, putative, expressed	8.02574	50.9511	53.1467	2.66641	2.72727	up
Os03g0116800	LOC_Os03g02560	cyclin-like F-box, putative, expressed	109.289	51.1584	43.4155	-1.09511	-1.33187	down
Os11g0115375			219.622	51.8974	26.8884	-2.08129	-3.02997	down
Os10g0405300	LOC_Os10g26540	expressed protein	182.235	51.9305	60.0091	-1.81114	-1.60254	down
Os05g0277500	LOC_Os05g19670	Cupin domain containing protein, expressed	23.6159	53.1005	68.1144	1.16897	1.5282	up
Os05g0102600	LOC_Os05g01230	zinc finger, C3HC4 type domain containing protein, expressed	117.995	53.7741	38.0957	-1.13374	-1.63103	down
Os05g0460900	LOC_Os05g38600	ZOS5-09 - C2H2 zinc finger protein	284.784	55.2478	8.37904	-2.36588	-5.08694	down
Os08g0127950			365.782	55.2499	22.3331	-2.72694	-4.03373	down
Os03g0329500	LOC_Os03g21210	endoglucanase, putative, expressed	148.927	55.8546	56.3854	-1.41486	-1.40121	down
Os08g0191466			155.931	59.4862	47.5341	-1.39029	-1.71388	down
Os07g0584900	LOC_Os07g39590	spotted leaf 11, putative, expressed	150.272	61.9585	71.9809	-1.2782	-1.06189	down
Os05g0111300	LOC_Os05g02070	expressed protein	195.937	62.2558	31.0445	-1.65411	-2.65798	down
Os09g0525900	LOC_Os09g35730	OsRhmbd16 - Putative Rhomboid homologue, expressed	225.831	62.7283	62.5276	-1.84806	-1.85268	down
Os04g0561600	LOC_Os04g47370	coiled-coil domain-containing protein 124, putative, expressed	140.473	63.0866	49.6304	-1.15489	-1.501	down
Os06g0168700	LOC_Os06g07220	LTPL128 - Protease inhibitor/seed storage/LTP family protein precursor, expressed	167.196	63.1113	44.8795	-1.40557	-1.89741	down
Os04g0476100	LOC_Os04g40040	copper methylamine oxidase precursor, putative, expressed	138.738	64.5653	68.1568	-1.10353	-1.02544	down
Os06g0160200	LOC_Os06g06520	GDSL-like lipase/acylhydrolase, putative, expressed	369.563	64.6556	45.8216	-2.51497	-3.01172	down
Os04g0645100	LOC_Os04g55230	tetratricopeptide repeat domain containing protein, putative, expressed	193.373	65.5614	56.0701	-1.56047	-1.78608	down
Os02g0556600	LOC_Os02g35070	SPRY-domain containing protein, putative, expressed	171.014	65.5662	84.1652	-1.38309	-1.02282	down
Os06g0528300	LOC_Os06g33690	CAPIP1, putative, expressed	153.276	65.5743	19.415	-1.22493	-2.98089	down
Os03g0248600	LOC_Os03g14450	enolase, putative, expressed	25.3267	67.1911	71.3863	1.40761	1.49499	up
Os01g0282866			21.2356	67.897	53.5215	1.67686	1.33363	up
Os01g0644000	LOC_Os01g45640	tat pathway signal sequence family protein, expressed	204.528	68.4935	82.5179	-1.57826	-1.30952	down
Os08g0191433			219.728	68.7752	56.7648	-1.67576	-1.95265	down
Os03g0238600	LOC_Os03g13540	Ser/Thr protein phosphatase family protein, putative, expressed	189.217	68.9789	34.7231	-1.45581	-2.44607	down
Os03g0277300	LOC_Os03g16920	DnaK family protein, putative, expressed	147.195	70.9356	50.6788	-1.05315	-1.53827	down
Os08g0327700	LOC_Os08g23870	late embryogenesis abundant group 1, putative, expressed	163.757	74.0659	54.7629	-1.14468	-1.58029	down
Os08g0440100	LOC_Os08g34150	OsTIL-2 Temperature-induced lipocalin-2, expressed	175.633	76.9621	57.3106	-1.19034	-1.61569	down
Os07g0160800			192.586	77.6394	91.2615	-1.31064	-1.07742	down
Os02g0766600	LOC_Os02g52770	expressed protein	297.85	77.9844	104.248	-1.93333	-1.51457	down
Os10g0118800	LOC_Os10g02920	cytochrome b561, putative, expressed	168.407	84.1938	64.9136	-1.00017	-1.37536	down
Os01g0866200	LOC_Os01g64640	histone H3, putative, expressed	34.8424	88.2696	80.2826	1.34107	1.20424	up
Os04g0492100	LOC_Os04g41470	expressed protein	209.381	88.9801	60.4385	-1.23458	-1.79259	down
Os07g0168800	LOC_Os07g07350	zinc finger A20 and AN1 domain-containing stress-associated protein, putative, expressed	217.619	89.3465	102.535	-1.28432	-1.08568	down
Os04g0634900	LOC_Os04g54220	expressed protein	228.074	93.7645	65.8505	-1.28239	-1.79224	down
Os05g0438700	LOC_Os05g36280	histone H3, putative, expressed	40.8412	99.3775	81.9993	1.28289	1.00559	up
Os03g0197300	LOC_Os03g10110	cupin domain containing protein, expressed	247.553	99.8755	75.1517	-1.30953	-1.71986	down
Os03g0607500	LOC_Os03g41080	seed maturation protein PM23, putative, expressed	282.405	100.595	106.263	-1.48921	-1.41013	down
Os07g0262200	LOC_Os07g15880	mitochondrial prohibitin complex protein 2, putative, expressed	47.9382	104.696	101.814	1.12696	1.08669	up
Os01g0925400	LOC_Os01g70110	No apical meristem protein, putative, expressed	511.336	109.315	105.312	-2.22578	-2.2796	down
Os05g0207350			53.787	109.528	137.408	1.02597	1.35314	up
Os02g0799000	LOC_Os02g55560	protein phosphatase 2C, putative, expressed	257.241	115.214	56.9803	-1.1588	-2.17459	down
Os10g0493600	LOC_Os10g35110	alpha-galactosidase precursor, putative, expressed	288.576	116.545	109.581	-1.30807	-1.39695	down
Os02g0668500	LOC_Os02g44820	rho-GTPase-activating protein-related, putative, expressed	28.5289	117.224	128.464	2.03877	2.17086	up
Os03g0227800	LOC_Os03g12670	expressed protein	311.902	142.579	131.509	-1.12933	-1.24593	down
Os09g0476800	LOC_Os09g30010	fasciclin domain containing protein, expressed	53.0674	143.977	106.413	1.43994	1.00378	up
Os03g0793700	LOC_Os03g57960	cupin domain containing protein, expressed	432.294	166.726	97.1405	-1.37453	-2.15387	down
Os12g0269100			14.485	188.273	46.4987	3.70019	1.68263	up
Os06g0498800	LOC_Os06g30370	osMFT1 MFT-Like1 homologous to Mother of FT and TFL1 gene; contains Pfam profile PF01161: Phosphatidylethanolamine-binding protein, expressed	946.464	193.997	137.078	-2.28651	-2.78755	down
Os04g0598000	LOC_Os04g50970	seed specific protein Bn15D1B, putative, expressed	472.941	209.362	72.7231	-1.17566	-2.70117	down
Os07g0213600	LOC_Os07g11310	LTPL166 - Protease inhibitor/seed storage/LTP family protein precursor, expressed	4730.13	224.147	254.098	-4.39936	-4.21842	down
Os06g0208800	LOC_Os06g10660	lysM domain-containing GPI-anchored protein 1 precursor, putative, expressed	81.1712	232.038	216.008	1.51532	1.41204	up
Os02g0465900	LOC_Os02g26700	cation transport regulator-like protein 1, putative, expressed	577.704	249.163	256.914	-1.21324	-1.16904	down
Os06g0661500	LOC_Os06g45060	expressed protein	964.043	258.935	122.434	-1.89651	-2.97709	down
Os06g0675700	LOC_Os06g46284	glycosyl hydrolase, family 31, putative, expressed	1321.42	268.705	416.634	-2.29799	-1.66524	down
Os11g0582400	LOC_Os11g37270	AMBP1 - Antimicrobial peptide MBP-1 family protein precursor, expressed	861.786	279.457	155.894	-1.6247	-2.46676	down
Os11g0602550			104.419	292.037	296.158	1.48377	1.50398	up
Os05g0477900	LOC_Os05g40010	LTPL17 - Protease inhibitor/seed storage/LTP family protein precursor, expressed	1202.71	337.561	492.549	-1.83307	-1.28795	down
Os07g0212300	LOC_Os07g11120	hydrolase, NUDIX family, domain containing protein, expressed	899.27	352.127	248.551	-1.35266	-1.85521	down
Os03g0240500	LOC_Os03g13730	translocase of chloroplast 34, putative, expressed	757.73	375.305	275.801	-1.01362	-1.45805	down
Os05g0432200	LOC_Os05g35690	GASR6 - Gibberellin-regulated GASA/GAST/Snakin family protein precursor, expressed	1820.96	395.412	109.56	-2.20327	-4.05491	down
Os11g0455500	LOC_Os11g26850	erythronate-4-phosphate dehydrogenase, putative, expressed	187.365	398.555	458.151	1.08893	1.28997	up
Os02g0161900	LOC_Os02g06640	ubiquitin family protein, putative, expressed	1388.86	512.746	479.048	-1.43759	-1.53566	down
Os01g0778900	-		1053.3	525.085	306.327	-1.00429	-1.78177	down
Os07g0214100			4755.08	554.473	854.114	-3.10028	-2.47697	down
Os06g0612800	LOC_Os06g41010	zinc finger A20 and AN1 domain-containing stress-associated protein, putative, expressed	1463.38	562.768	525.962	-1.37869	-1.47627	down
Os04g0404400	LOC_Os04g33150	desiccation-related protein PCC13-62 precursor, putative, expressed	1417.84	697.431	507.068	-1.02357	-1.48344	down
Os07g0529800	LOC_Os07g34589	translation initiation factor SUI1, putative, expressed	2476.21	807.548	885.726	-1.61651	-1.4832	down
Os03g0654700	LOC_Os03g45210	2-aminoethanethiol dioxygenase, putative, expressed	2815.22	898.891	1113.53	-1.64703	-1.33811	down
Os09g0485900	LOC_Os09g31180	ribosomal protein L6, putative, expressed	483.631	997.303	1110.44	1.04413	1.19915	up
Os10g0464350			8662.19	1511.01	453.808	-2.51922	-4.25458	down
Os10g0464300	LOC_Os10g32720	AWPM-19-like membrane family protein, putative, expressed	8797.66	1758.01	2925.61	-2.32318	-1.58838	down
Os07g0213800	LOC_Os07g11330	RAL2 - Seed allergenic protein RA5/RA14/RA17 precursor, expressed	15306.6	2870.75	3465.19	-2.41465	-2.14315	down
Os07g0216600	LOC_Os07g11630	LTPL163 - Protease inhibitor/seed storage/LTP family protein precursor, expressed	8737.11	3474.58	4262.8	-1.33032	-1.03535	down
Os07g0214600	LOC_Os07g11410	RAL5 - Seed allergenic protein RA5/RA14/RA17 precursor, expressed	14574.7	3747.12	3795.66	-1.95961	-1.94104	down
Os07g0216700	LOC_Os07g11650	LTPL164 - Protease inhibitor/seed storage/LTP family protein precursor, expressed	14545.2	4813.78	4825.36	-1.5953	-1.59183	down
Os02g0242600	LOC_Os02g14600	glutelin, putative, expressed	1853.73	4903.42	4960.76	1.40336	1.42013	up
Os07g0214300	LOC_Os07g11380	RAL4 - Seed allergenic protein RA5/RA14/RA17 precursor, expressed	33115.6	5533.33	8362.58	-2.58129	-1.98549	down
